# Supplementary material for: Integrated bioinformatics and machine learning identify early diagnostic biomarkers for MAFLD with comorbid psoriasis
Source: Front Immunol. 2026 Apr 15;17:1699470. doi: 10.3389/fimmu.2026.1699470 (PMC13125174; doi:10.3389/fimmu.2026.1699470)
Supplement: Supplementary file 1 [file DataSheet1.zip]

Archive with 7 entries (6 files):
- Supplementary material/
- Supplementary material/code.zip
- Supplementary material/TableS1-qPCR primer sequence.xlsx
- Supplementary material/TableS2-blue module gene.csv
- Supplementary material/TableS3-psoriasis-DEG.xlsx
- Supplementary material/TableS4-29 overlapping genes.xlsx
- Supplementary material/TableS5-Machine Learning.xlsx
