# Supplementary material for: Integrated bioinformatics and machine learning identify early diagnostic biomarkers for MAFLD with comorbid psoriasis
Source: Front Immunol. 2026 Apr 15;17:1699470. doi: 10.3389/fimmu.2026.1699470 (PMC13125174; doi:10.3389/fimmu.2026.1699470)
Supplement: Supplementary file 1 [file DataSheet1.zip › Supplementary material/TableS1-qPCR primer sequence.xlsx]

## Sheet: Sheet1
引物名称	引物序列(5'to3')
WNT5A-F	CCTGGTGGTGTCTGTCTGTT
WNT5A-R	TGGTAGGTGGTGGTAGAGGA
FAM110C-F	GGCCGAGTCTGACACCTTC
FAM110C-R	GGCGTTCCTCTCGATGACC
ADRB2-F	ATGTCGGTTATCGTCCTGGC
ADRB2-R	GGTTTGTAGTCGCTCGAACTTG
S100A9-F	GCACAGTTGGCAACCTTTATG
S100A9-R	TGATTGTCCTGGTTTGTGTCC
GAPDH-F	AGGTCGGTGTGAACGGATTTG
GAPDH-R	GGGGTCGTTGATGGCAACA
TUBB6-F	ACCCACTTACGGGGACCTC
TUBB6-R	GCCAGGGAAACGCAGTGAT
S100A12-F	AGCATCTGGAGGGAATTGTCA
S100A12-R	GCAATGGCTACCAGGGATATGAA
