# Supplementary material for: Integrated bioinformatics and machine learning identify early diagnostic biomarkers for MAFLD with comorbid psoriasis
Source: Front Immunol. 2026 Apr 15;17:1699470. doi: 10.3389/fimmu.2026.1699470 (PMC13125174; doi:10.3389/fimmu.2026.1699470)
Supplement: Supplementary file 1 [file DataSheet1.zip › Supplementary material/TableS2-blue module gene.csv]

FOSB	blue
CXCL8	blue
IL6	blue
IL1RL1	blue
SKIDA1	blue
CYP7A1	blue
RASD1	blue
IL1RN	blue
SPSB1	blue
TNFRSF12A	blue
RND1	blue
ZC3H12A	blue
APOLD1	blue
TGFB3	blue
CCL20	blue
FOSL1	blue
SLC25A34	blue
IL1B	blue
S100A12	blue
PTGS2	blue
RGS16	blue
PNRC1	blue
SOCS3	blue
SLITRK3	blue
THBD	blue
ADAMTS1	blue
IER3	blue
RRS1	blue
S100P	blue
AVPR1A	blue
KIAA0040	blue
SERPINE1	blue
MT1A	blue
TNFAIP6	blue
C5AR1	blue
THBS1	blue
NAT8B	blue
HAS2	blue
SOCS1	blue
ARL14	blue
MAFF	blue
TEDC1	blue
NAGS	blue
FAM107A	blue
S100A8	blue
RALGDS	blue
RNF43	blue
OSMR	blue
SLC7A1	blue
IGFBP1	blue
HBEGF	blue
NFE2	blue
SIK1	blue
GCK	blue
PROK2	blue
VCAN	blue
FPR1	blue
ZBTB21	blue
CIRBP-AS1	blue
DEPP1	blue
TUBB6	blue
RGCC	blue
CCDC71L	blue
PIM1	blue
SERPINB9	blue
PHLDA1	blue
SLC2A3	blue
CALCA	blue
CISH	blue
TMPRSS2	blue
EPHA2	blue
RTP3	blue
APOBEC3A	blue
FAM124B	blue
ADAM19	blue
FPR2	blue
IER5L	blue
ZFP36	blue
LMNB1	blue
EPOP	blue
ERN1	blue
SAA1	blue
PEG10	blue
FOSL2	blue
CCL2	blue
TRIM15	blue
PIM3	blue
MOGAT1	blue
MYBPH	blue
EMP1	blue
WNT5A	blue
MCAM	blue
NINL	blue
CRYAA	blue
ANGPTL8	blue
ZNF878	blue
BACH2	blue
TMEM169	blue
GEM	blue
FOS	blue
SLC11A1	blue
SDC4	blue
STC1	blue
TSPYL2	blue
SNORC	blue
URB2	blue
PLSCR1	blue
BEND3	blue
TEAD4	blue
PHC2	blue
ACKR3	blue
TNFRSF10D	blue
ORAI3	blue
RAPGEFL1	blue
SOX17	blue
CXCL6	blue
HDC	blue
RGS2	blue
MAP3K8	blue
KCNK1	blue
IL15RA	blue
ELF3	blue
JAKMIP2	blue
TYMSOS	blue
CRISPLD2	blue
HIVEP1	blue
DHODH	blue
NOLC1	blue
SLC22A4	blue
SEMA4B	blue
LRRN3	blue
BCL3	blue
PTX3	blue
MREG	blue
PLAUR	blue
PPRC1	blue
GINS2	blue
LIPT2-AS1	blue
BYSL	blue
ARHGEF5	blue
KLF6	blue
CD160	blue
H2BC7	blue
BIRC3	blue
NOL4	blue
SERPINB8	blue
RGS1	blue
ERICH5	blue
TBX10	blue
ATP1A1-AS1	blue
GRHL1	blue
ATF3	blue
ALDH1A3	blue
SBNO2	blue
GPATCH4	blue
JUNB	blue
SGMS2	blue
TRIM55	blue
RRP12	blue
TNIK	blue
CD274	blue
MTHFD2	blue
PRKCZ	blue
SOCS2	blue
HEXIM2	blue
TMEM158	blue
CDC42EP3	blue
LGI1	blue
EVA1C	blue
CENPQ	blue
S100A9	blue
FRMD6	blue
CCN1	blue
IRAK3	blue
CCDC121	blue
DMTN	blue
FCGR2A	blue
CEBPA	blue
MSX1	blue
CSTA	blue
FILIP1L	blue
ARHGEF37	blue
PPP1R15A	blue
SPRY4	blue
PFKFB3	blue
SPHK2	blue
ARID5B	blue
GPAT3	blue
TNFRSF1A	blue
CDC42EP1	blue
ADAMTS4	blue
IFIT2	blue
IFFO2	blue
CSRNP3	blue
RPGR	blue
EXT1	blue
MIDEAS	blue
CYP27B1	blue
PELI1	blue
RAB43	blue
ZFYVE27	blue
ALOX5AP	blue
ANKS4B	blue
LIF	blue
SIRT4	blue
BTG2	blue
KANK4	blue
NCOA7	blue
MAP1LC3B	blue
LBP	blue
ACSS1	blue
ZNF385B	blue
PLD6	blue
PLEKHH3	blue
KLRF1	blue
CSF3	blue
FAM200C	blue
B4GALT1	blue
CHSY3	blue
SRM	blue
HNF1A-AS1	blue
NCR3LG1	blue
DDX21	blue
B4GALT5	blue
FAM110B	blue
BCL6	blue
IGFBP2	blue
CCDC150	blue
SERPINB1	blue
NPTX2	blue
HELB	blue
CCDC86	blue
PIGW	blue
GRAP	blue
PCDH18	blue
MROH7	blue
FAM117A	blue
CDKN1A	blue
FOXO1	blue
SALL1	blue
GADD45G	blue
RASL11A	blue
CPLANE2	blue
CDH19	blue
TIFA	blue
SHD	blue
IL4R	blue
KNL1	blue
CEBPD	blue
FANCL	blue
H1-1	blue
FAM89A	blue
DHRS4-AS1	blue
TYMS	blue
LRIG3	blue
LILRA5	blue
MLXIP	blue
RELB	blue
RFFL	blue
FGR	blue
MYC	blue
KCNE4	blue
NFIL3	blue
THADA	blue
FAM110C	blue
MPHOSPH9	blue
IER5	blue
MARS2	blue
ZNF446	blue
ZC2HC1C	blue
KLHL15	blue
HSPA1B	blue
RBBP8	blue
ANKRD55	blue
ITPRIP	blue
MB21D2	blue
LONRF3	blue
PALMD	blue
BMP4	blue
SERTAD1	blue
RCAN1	blue
CREB3L3	blue
CNTNAP2	blue
ZNF74	blue
ETS2	blue
PTPRE	blue
PLAU	blue
LIMK2	blue
PTGER2	blue
RPP25L	blue
TCEA2	blue
TYSND1	blue
P4HA1	blue
REEP4	blue
MIR22HG	blue
SOD2	blue
VDR	blue
FBXO27	blue
TRPV1	blue
LRRC8B	blue
NUPR1	blue
NHEJ1	blue
MTMR4	blue
LRRC31	blue
BCAR3	blue
BAG3	blue
UPP1	blue
BAZ1A	blue
RNF152	blue
NOL3	blue
RBP5	blue
ZNF367	blue
ZNF165	blue
NAMPT	blue
SNORD19	blue
TADA1	blue
DDX31	blue
NOCT	blue
FNDC4	blue
PTPN1	blue
ROM1	blue
STK17A	blue
SEC14L2	blue
SKAP1	blue
IL1R1	blue
MIR155HG	blue
POM121	blue
TRAF3IP2	blue
SMAD6	blue
HYAL2	blue
GPCPD1	blue
KLF10	blue
LOH12CR2	blue
GATA4	blue
OGG1	blue
RPRD1B	blue
TRMT9B	blue
ARL5B	blue
GNL3	blue
PDE4B	blue
WWC2-AS2	blue
SPRING1	blue
ADGRE2	blue
TANC1	blue
KLF11	blue
AMER1	blue
MYADM	blue
MARVELD3	blue
TMEM185B	blue
MSH2	blue
PANX1	blue
TM4SF1	blue
ZNF311	blue
TIGD2	blue
PNO1	blue
UTP15	blue
TBX3	blue
ELL	blue
STEAP4	blue
VEGFC	blue
ZNF597	blue
NOP58	blue
PMM2	blue
CCDC34	blue
LINC01124	blue
ZNF30	blue
EHMT2	blue
SMIM3	blue
ZNF606	blue
ABCF2	blue
CRB3	blue
ENTPD7	blue
RABGAP1L	blue
ADM	blue
SYNE4	blue
NAA15	blue
METTL1	blue
ODC1	blue
FRK	blue
TMEM268	blue
SINHCAF	blue
DCAF4	blue
RBM43	blue
MIR21	blue
SGK1	blue
CCL7	blue
SYBU	blue
PVR	blue
GPRC5C	blue
SLC22A25	blue
ZKSCAN4	blue
HDHD5-AS1	blue
GPER1	blue
SRF	blue
GLIS3	blue
TSC22D2	blue
CORO2A	blue
AKAP12	blue
PRUNE1	blue
ZFP90	blue
BMP2	blue
PPP1R16A	blue
KCNN2	blue
HNRNPAB	blue
IRAK1BP1	blue
PLEKHA6	blue
IFIT1	blue
MYORG	blue
ZNF112	blue
SNTA1	blue
NIP7	blue
RBM38	blue
PIK3R2	blue
PRKAB2	blue
TMEM30B	blue
SIRPA	blue
IRAK2	blue
LAMA4	blue
TTC31	blue
SAYSD1	blue
NEDD9	blue
TAP1	blue
U2AF1	blue
ZFP36L2	blue
RANGAP1	blue
FAM117B	blue
KCNAB1	blue
YPEL2	blue
TRAPPC14	blue
NUP153	blue
FAM177A1	blue
E2F4	blue
INHBE	blue
ABCG5	blue
LHFPL2	blue
CLEC5A	blue
SNHG1	blue
SRFBP1	blue
YPEL1	blue
CHIC2	blue
TIMP3	blue
DACH1	blue
IRF2BPL	blue
STRN3	blue
TSR1	blue
ZBTB48	blue
BTN3A1	blue
NXT1	blue
NOP2	blue
PPP1R3B	blue
FAM149A	blue
URGCP	blue
PLD1	blue
ADRB2	blue
HMMR	blue
TMEM19	blue
UTP25	blue
SHB	blue
RAB27A	blue
GCA	blue
CEP290	blue
ZNF658	blue
FANCG	blue
DNAJC2	blue
GNAI1	blue
RND3	blue
ABLIM3	blue
NFKBIZ	blue
S1PR3	blue
DENND4A	blue
