# Supplementary material for: Integrated bioinformatics and machine learning identify early diagnostic biomarkers for MAFLD with comorbid psoriasis
Source: Front Immunol. 2026 Apr 15;17:1699470. doi: 10.3389/fimmu.2026.1699470 (PMC13125174; doi:10.3389/fimmu.2026.1699470)
Supplement: Supplementary file 1 [file DataSheet1.zip › Supplementary material/TableS3-psoriasis-DEG.xlsx]

## Sheet: DEG_GSE13355(1)
	logFC	AveExpr	t	P.Value	adj.P.Val	B	change
SERPINB4	8.07763	4.34831	43.9552	1.69911e-150	3.00147e-146	333.395	UP
PI3	4.54428	6.66105	43.5956	2.26687e-149	2.00222e-145	330.821	UP
KRT16	3.36487	6.67387	41.2417	7.51853e-142	4.42716e-138	313.613	UP
TCN1	6.45457	3.60422	40.0555	5.89941e-138	2.60533e-134	304.696	UP
SPRR2C	5.9521	3.65365	39.1939	4.4184e-135	1.56102e-131	298.114	UP
GJB2	2.21124	6.93436	38.6603	2.78383e-133	8.19607e-130	293.992	UP
S100A12	6.6804	3.67252	37.7816	2.75598e-130	6.95491e-127	287.129	UP
S100A7A	5.92997	5.70008	36.2427	6.09964e-125	1.34688e-121	274.881	UP
AKR1B10	5.209	4.74435	34.0323	4.85514e-117	9.52957e-114	256.768	UP
TMPRSS11D	5.12358	3.28862	33.8502	2.23486e-116	3.94787e-113	255.247	UP
IL36G	4.5129	5.27822	33.6625	1.08227e-115	1.73219e-112	253.676	UP
PLBD1	1.64618	6.31702	33.6525	1.1767e-115	1.73219e-112	253.593	UP
RRM2	1.89088	5.59498	33.5776	2.21075e-115	3.00407e-112	252.965	UP
KRT77	-2.65091	6.58859	-33.5242	3.46841e-115	4.37639e-112	252.516	DOWN
SERPINB3	4.7682	5.94798	33.4703	5.46576e-115	6.43684e-112	252.063	UP
S100A9	4.91591	6.27317	33.2357	3.97247e-114	4.38586e-111	250.087	UP
CRABP2	1.59076	6.52982	32.6996	3.78797e-112	3.93615e-109	245.548	UP
SLC6A14	2.72766	5.93361	32.5808	1.04547e-111	1.02601e-108	244.536	UP
MPZL2	1.30146	6.32572	32.43	3.8011e-111	3.53402e-108	243.25	UP
NMI	1.13099	5.50207	32.3549	7.23824e-111	6.39317e-108	242.609	UP
GJB6	1.41509	6.87037	32.3111	1.05414e-110	8.86735e-108	242.234	UP
FAM110C	1.61143	5.90649	31.7772	1.04961e-108	8.42787e-106	237.65	UP
ZC3H12A	3.09119	4.75393	31.7478	1.3545e-108	1.04031e-105	237.396	UP
DSC2	1.49086	6.47679	31.7097	1.88335e-108	1.38622e-105	237.068	UP
BTC	-4.2861	2.77235	-31.2417	1.09925e-106	7.76728e-104	233.016	DOWN
WNT5A	1.97227	5.25376	31.1401	2.66665e-106	1.81178e-103	232.133	UP
GINS3	1.11953	5.51298	30.8006	5.20205e-105	3.40349e-102	229.172	UP
PTTG1	1.42127	5.75894	30.7614	7.33833e-105	4.6297e-102	228.83	UP
IFI27	2.32549	6.60033	30.3311	3.24373e-103	1.97588e-100	225.054	UP
PNP	1.94023	5.1476	30.2827	4.97265e-103	2.92806e-100	224.628	UP
MX1	2.40181	5.55455	30.2651	5.80776e-103	3.30949e-100	224.473	UP
DSG3	1.39548	6.26704	30.2124	9.25873e-103	5.11111e-100	224.009	UP
STAT1	1.25617	6.2718	30.0508	3.87173e-102	2.05362e-99	222.583	UP
RHCG	4.36651	4.50253	30.0485	3.95262e-102	2.05362e-99	222.562	UP
PGM2	1.22192	5.84577	29.5013	5.14555e-100	2.52489e-97	217.709	UP
GDPD3	1.9999	5.47632	29.463	7.24241e-100	3.45776e-97	217.369	UP
TMEM45B	1.84281	5.9699	29.385	1.45478e-99	6.76281e-97	216.673	UP
HK2	1.16116	6.24297	29.3665	1.71645e-99	7.77464e-97	216.509	UP
UPP1	2.50661	4.86877	29.3043	2.99457e-99	1.32248e-96	215.954	UP
UBE2L6	1.22002	5.95982	28.8678	1.5101e-97	6.50631e-95	212.046	UP
TNFRSF21	1.23835	5.39091	28.7622	3.90933e-97	1.60601e-94	211.098	UP
ADAMDEC1	3.90283	3.37157	28.7038	6.62642e-97	2.66036e-94	210.572	UP
FABP5	1.39314	6.9981	28.5836	1.96245e-96	7.53625e-94	209.489	UP
LCE3D	3.33898	6.65547	28.4568	6.17801e-96	2.27513e-93	208.346	UP
AFAP1L2	1.20431	5.50786	28.4567	6.18207e-96	2.27513e-93	208.346	UP
TUBB6	1.03033	6.67454	28.2975	2.61914e-95	9.25342e-93	206.906	UP
PPIF	1.43287	6.25698	28.0257	3.0959e-94	1.05171e-91	204.444	UP
KRT6A	1.96258	7.02457	27.8156	2.10195e-93	6.87611e-91	202.535	UP
CCNB1	2.00048	4.72562	27.5842	1.74426e-92	5.50219e-90	200.425	UP
PRSS27	3.62505	3.73864	27.5436	2.52827e-92	7.83541e-90	200.055	UP
SCD5	-1.37825	5.18265	-27.5163	3.24703e-92	9.88945e-90	199.806	DOWN
RORC	-1.45742	2.073	-26.9576	5.52458e-90	1.62653e-87	194.684	DOWN
NT5C3A	1.47163	5.74522	26.9293	7.17143e-90	2.07677e-87	194.424	UP
RNASE4	-1.10771	6.03812	-26.9094	8.61706e-90	2.45517e-87	194.241	DOWN
CHI3L2	3.44699	4.87503	26.9009	9.32137e-90	2.61368e-87	194.163	UP
LAMP3	1.85423	5.79009	26.7356	4.2933e-89	1.18502e-86	192.64	UP
IL36RN	2.42477	6.59121	26.6837	6.93972e-89	1.886e-86	192.161	UP
NUSAP1	1.20079	5.66807	26.5702	1.98589e-88	5.23594e-86	191.113	UP
CKS2	1.6293	5.42282	26.5088	3.50865e-88	9.11474e-86	190.545	UP
DDAH1	-1.13007	5.52621	-26.4574	5.65099e-88	1.44674e-85	190.07	DOWN
IRF7	2.09234	4.44573	26.4553	5.76408e-88	1.45461e-85	190.05	UP
IRF9	1.02317	5.61817	26.3919	1.03807e-87	2.54687e-85	189.464	UP
TGM1	3.10856	4.37526	26.1388	1.09255e-86	2.57332e-84	187.117	UP
COBL	-1.34916	4.92506	-25.91	9.22222e-86	2.11572e-83	184.99	DOWN
EEF2K	-1.03279	6.2822	-25.8641	1.41598e-85	3.16624e-83	184.562	DOWN
GZMB	3.6228	3.04033	25.8088	2.37381e-85	5.24167e-83	184.047	UP
PDZK1IP1	1.9795	6.12384	25.7369	4.64951e-85	1.014e-82	183.377	UP
NOD2	1.62789	5.49979	25.6797	7.93776e-85	1.6894e-82	182.843	UP
PTPN21	-1.1587	5.68554	-25.6045	1.60456e-84	3.37436e-82	182.142	DOWN
OAS1	2.12988	5.41649	25.5415	2.89608e-84	6.01873e-82	181.553	UP
CXCR2	2.2898	4.07344	25.5302	3.22027e-84	6.61466e-82	181.447	UP
MFHAS1	1.01017	5.95598	25.438	7.64504e-84	1.55229e-81	180.585	UP
F3	-1.41555	5.93629	-25.3466	1.80265e-83	3.57795e-81	179.729	DOWN
GGH	1.58005	5.87412	25.2182	6.02669e-83	1.18291e-80	178.526	UP
CDC20	1.54168	3.73955	25.1891	7.92164e-83	1.52104e-80	178.253	UP
IGFL1	3.78853	3.62108	25.1379	1.28283e-82	2.43668e-80	177.773	UP
NAMPT	1.28041	6.21143	25.1327	1.34775e-82	2.53277e-80	177.723	UP
SAMD9	2.36995	4.78298	25.1068	1.71854e-82	3.19558e-80	177.481	UP
DLGAP5	2.39612	3.56385	25.0675	2.48924e-82	4.53324e-80	177.111	UP
GAN	-1.34691	6.32841	-25.0202	3.88554e-82	7.00389e-80	176.667	DOWN
SOX7	1.09054	6.00343	24.8784	1.48009e-81	2.61458e-79	175.334	UP
RAI14	-1.12214	5.33951	-24.8332	2.26869e-81	3.92906e-79	174.908	DOWN
SPRR1B	1.82448	7.18682	24.8126	2.7546e-81	4.72427e-79	174.714	UP
CDH3	1.53109	5.54681	24.7756	3.90676e-81	6.63587e-79	174.366	UP
ADRB2	-1.3095	4.36682	-24.6288	1.56426e-80	2.60685e-78	172.982	DOWN
KLK10	1.97442	6.16287	24.6248	1.62561e-80	2.68378e-78	172.944	UP
MPHOSPH6	1.02482	5.8732	24.453	8.26847e-80	1.35243e-77	171.322	UP
TRIM22	1.12566	5.92841	24.3998	1.36869e-79	2.17819e-77	170.819	UP
GCH1	1.0355	5.72931	24.384	1.58965e-79	2.50725e-77	170.67	UP
CEP55	1.78246	4.44332	24.2967	3.63751e-79	5.68642e-77	169.845	UP
BLNK	1.10038	5.39771	24.2752	4.46149e-79	6.91335e-77	169.641	UP
CRIP1	-1.27446	6.53101	-24.2131	8.04737e-79	1.23615e-76	169.053	DOWN
EPHA2	1.31298	5.35725	24.1952	9.53759e-79	1.45243e-76	168.883	UP
S100A2	1.14676	7.20746	24.1915	9.87927e-79	1.4916e-76	168.848	UP
ID4	-1.27097	6.5691	-24.1077	2.18966e-78	3.27799e-76	168.055	DOWN
KCNK6	1.10622	5.33749	24.058	3.51385e-78	5.21615e-76	167.583	UP
STIL	1.06118	4.87218	24.026	4.76105e-78	7.00866e-76	167.28	UP
OASL	4.32469	3.65187	23.8819	1.87673e-77	2.71741e-75	165.912	UP
HYAL4	3.1034	3.34041	23.8585	2.34606e-77	3.34219e-75	165.689	UP
GATA3	-1.1911	6.37947	-23.8375	2.86518e-77	4.01694e-75	165.49	DOWN
SNTB1	-1.44306	4.84403	-23.8323	3.01237e-77	4.15731e-75	165.44	DOWN
LCN2	4.00423	5.42838	23.7663	5.64812e-77	7.73443e-75	164.813	UP
LYN	1.13216	5.39942	23.3447	3.16646e-75	4.23754e-73	160.798	UP
RAB38	1.07104	6.11748	23.3411	3.27866e-75	4.35471e-73	160.763	UP
ITM2A	-1.24042	5.61642	-23.3237	3.87234e-75	5.10485e-73	160.597	DOWN
CMPK2	2.23444	4.80422	23.2877	5.46212e-75	7.14728e-73	160.254	UP
LONRF1	-1.13543	5.88416	-23.2371	8.86948e-75	1.15205e-72	159.771	DOWN
CLDN1	-1.03466	6.40981	-23.1957	1.31923e-74	1.70104e-72	159.375	DOWN
SLC16A6	1.3111	5.19268	23.1289	2.50153e-74	3.1791e-72	158.736	UP
ARSF	2.92741	4.26153	23.1145	2.87068e-74	3.62218e-72	158.599	UP
FGFBP1	1.58734	6.32041	23.057	4.98394e-74	6.20009e-72	158.049	UP
SLC7A5	1.61104	5.89351	23.041	5.80979e-74	7.17692e-72	157.896	UP
MELK	2.02422	3.19364	23.0221	6.96178e-74	8.54026e-72	157.716	UP
MICALL1	1.24191	5.84526	22.9804	1.03886e-73	1.25695e-71	157.317	UP
C5orf46	-2.32016	5.59925	-22.9599	1.26434e-73	1.51936e-71	157.121	DOWN
CCL27	-3.01795	5.67738	-22.909	2.0598e-73	2.45854e-71	156.634	DOWN
PBK	2.00443	2.91963	22.8523	3.55129e-73	4.2103e-71	156.091	UP
CCL20	3.69807	2.90621	22.7937	6.23754e-73	7.34574e-71	155.529	UP
PARP9	1.22927	5.73304	22.6636	2.17632e-72	2.4964e-70	154.283	UP
ATP12A	4.21419	4.01809	22.6206	3.2917e-72	3.75148e-70	153.87	UP
TMEM116	-1.55881	4.58203	-22.592	4.33433e-72	4.87682e-70	153.596	DOWN
SPRR3	1.73172	6.18689	22.5785	4.93562e-72	5.51821e-70	153.466	UP
RHOBTB3	-1.20494	5.35673	-22.5015	1.0357e-71	1.14347e-69	152.727	DOWN
SH3PXD2A-AS1	2.17816	4.89821	22.4702	1.40042e-71	1.53655e-69	152.426	UP
UHRF1	1.23059	4.70753	22.4577	1.57872e-71	1.71093e-69	152.306	UP
CYP7B1	1.51903	2.19966	22.4291	2.07998e-71	2.24042e-69	152.031	UP
LGALS3BP	1.29428	5.66055	22.3569	4.16805e-71	4.4089e-69	151.338	UP
DDX39A	1.04003	5.52589	22.3557	4.21658e-71	4.43369e-69	151.327	UP
CRYAB	-1.14755	6.47073	-22.3111	6.48165e-71	6.77505e-69	150.898	DOWN
CHP2	-1.89503	5.93146	-22.2967	7.44415e-71	7.73535e-69	150.76	DOWN
CTPS1	1.1777	5.13077	22.2594	1.06703e-70	1.10229e-68	150.401	UP
IFIT3	1.65994	5.41098	22.2311	1.40114e-70	1.43902e-68	150.129	UP
C14orf132	-1.25773	5.42682	-22.1195	4.11451e-70	4.1297e-68	149.055	DOWN
ALOX12B	1.92677	6.40884	22.1131	4.37491e-70	4.36626e-68	148.994	UP
CXCR4	1.07867	6.37497	22.1013	4.90094e-70	4.86377e-68	148.88	UP
IFI6	2.50057	4.57864	22.0643	7.00483e-70	6.91287e-68	148.524	UP
FAM117A	-1.07839	4.74936	-21.9525	2.06305e-69	2.01346e-67	147.447	DOWN
CNFN	2.23924	6.41227	21.9221	2.7652e-69	2.66925e-67	147.155	UP
ZWINT	1.06156	5.64817	21.8473	5.70028e-69	5.443e-67	146.433	UP
WIF1	-3.94355	3.71385	-21.6422	4.14143e-68	3.85044e-66	144.456	DOWN
KIF11	1.24318	5.38285	21.6335	4.50572e-68	4.1672e-66	144.372	UP
SOX5	-1.64126	3.49371	-21.6092	5.70088e-68	5.24511e-66	144.137	DOWN
ISG15	2.6161	4.76681	21.5254	1.28224e-67	1.14979e-65	143.329	UP
RSAD2	2.84202	3.92279	21.4699	2.19499e-67	1.93873e-65	142.792	UP
PRSS3	1.65718	6.08047	21.465	2.30246e-67	2.02353e-65	142.745	UP
RASGRP1	1.3196	5.66446	21.3904	4.74133e-67	4.08564e-65	142.024	UP
ARHGEF26	-1.08557	5.00935	-21.3761	5.44657e-67	4.64801e-65	141.886	DOWN
NRN1	-1.20099	5.58289	-21.3735	5.58736e-67	4.74522e-65	141.861	DOWN
CLDN23	-1.70527	4.91133	-21.2989	1.15041e-66	9.67711e-65	141.14	DOWN
CARD6	1.8185	4.97175	21.2443	1.95418e-66	1.62833e-64	140.612	UP
KIF20A	2.04268	3.0778	21.1986	3.04313e-66	2.5238e-64	140.17	UP
MAML2	-1.17997	4.87589	-21.1741	3.8562e-66	3.18316e-64	139.934	DOWN
ESRP2	1.01361	6.19615	21.1058	7.48039e-66	6.08945e-64	139.273	UP
PYCARD	1.16056	5.68524	21.1034	7.65608e-66	6.20389e-64	139.25	UP
HS3ST6	-2.09833	2.35708	-21.0529	1.24969e-65	1.00803e-63	138.762	DOWN
CDHR1	-1.73557	5.98538	-20.9824	2.47848e-65	1.97218e-63	138.079	DOWN
TYMP	2.01936	3.42	20.968	2.84879e-65	2.25667e-63	137.94	UP
WNT2B	-2.06344	3.76001	-20.9262	4.27524e-65	3.37152e-63	137.535	DOWN
LTF	3.56974	5.23076	20.9234	4.39023e-65	3.43157e-63	137.509	UP
TPX2	1.55825	4.36992	20.9153	4.7535e-65	3.69914e-63	137.429	UP
DDX60	1.32746	5.64936	20.9055	5.22531e-65	4.04847e-63	137.335	UP
TTK	2.09472	2.66366	20.7899	1.60494e-64	1.21679e-62	136.216	UP
CENPW	1.12301	4.54088	20.769	1.96586e-64	1.47774e-62	136.014	UP
ZNF677	-1.17344	4.80727	-20.7563	2.2247e-64	1.66522e-62	135.89	DOWN
CHRNA9	2.90788	2.84452	20.7407	2.58785e-64	1.92077e-62	135.739	UP
CLDN8	-2.08694	4.66931	-20.7259	2.98903e-64	2.20926e-62	135.596	DOWN
RTP4	2.37006	2.60327	20.7013	3.79442e-64	2.78126e-62	135.358	UP
CAMK2N1	-1.10648	6.13548	-20.6224	8.17255e-64	5.89258e-62	134.593	DOWN
LTB4R	1.11012	5.75388	20.5645	1.43352e-63	1.01699e-61	134.032	UP
GRHL3	1.70586	4.64378	20.4393	4.84212e-63	3.39429e-61	132.818	UP
SLC26A9	2.70388	4.30324	20.4186	5.92341e-63	4.13585e-61	132.617	UP
BCAR3	-1.60494	3.54282	-20.3028	1.82621e-62	1.25755e-60	131.495	DOWN
PLA2G4D	3.08066	3.33349	20.3026	1.82956e-62	1.25755e-60	131.493	UP
CXCL1	3.6001	2.84617	20.2191	4.11989e-62	2.78843e-60	130.683	UP
GNA15	1.44448	5.10093	20.1815	5.94135e-62	4.00587e-60	130.318	UP
EMX2	-1.62037	4.83849	-20.1783	6.13049e-62	4.11769e-60	130.287	DOWN
EIF4EBP1	1.26816	4.27759	20.1475	8.26902e-62	5.53304e-60	129.989	UP
NDC80	1.98301	3.8402	20.1255	1.02457e-61	6.77866e-60	129.775	UP
PAPLN	-1.35041	5.50493	-20.1004	1.30794e-61	8.58911e-60	129.531	DOWN
TGM3	2.22987	5.61882	20.0964	1.36035e-61	8.90025e-60	129.492	UP
EDIL3	-1.12667	5.39352	-20.0753	1.66961e-61	1.08035e-59	129.288	DOWN
C12orf56	2.16099	2.83641	20.0606	1.92687e-61	1.23775e-59	129.145	UP
CHAC1	2.83123	2.59906	20.03	2.59473e-61	1.66072e-59	128.848	UP
NTM	-1.23026	4.58947	-19.9809	4.18438e-61	2.64936e-59	128.372	DOWN
BCL2A1	2.16908	3.00907	19.941	6.17019e-61	3.86512e-59	127.984	UP
VSNL1	1.28227	5.3546	19.9207	7.51651e-61	4.69184e-59	127.788	UP
ABCA12	1.86693	5.77926	19.9049	8.7696e-61	5.45476e-59	127.634	UP
VSIG10L	1.04027	6.20026	19.8349	1.73196e-60	1.06233e-58	126.955	UP
AAMDC	-1.00268	5.3065	-19.7937	2.58717e-60	1.57053e-58	126.555	DOWN
NR3C2	-1.72449	3.89674	-19.761	3.55858e-60	2.13093e-58	126.237	DOWN
CHAC2	1.74913	2.2801	19.7059	6.08486e-60	3.61916e-58	125.702	UP
MACROD2	-2.04926	2.5114	-19.6438	1.11294e-59	6.46713e-58	125.1	DOWN
TK1	1.22204	2.79301	19.6337	1.2284e-59	7.11463e-58	125.002	UP
SMAGP	1.05676	4.94514	19.4776	5.61416e-59	3.18888e-57	123.486	UP
CXCL13	2.75255	2.10526	19.4278	9.11957e-59	5.14687e-57	123.003	UP
FAM13A	-1.0112	4.77712	-19.4185	9.98261e-59	5.61601e-57	122.913	DOWN
DUOXA1	1.14567	5.29133	19.3586	1.78895e-58	9.96607e-57	122.331	UP
DEPDC1B	1.90763	3.00864	19.3003	3.15652e-58	1.73168e-56	121.765	UP
PRSS53	1.48656	3.06751	19.2833	3.72482e-58	2.02458e-56	121.6	UP
TPPP	-2.47531	4.20213	-19.277	3.96101e-58	2.14636e-56	121.538	DOWN
GPT2	1.31665	5.60065	19.1939	8.89704e-58	4.73392e-56	120.731	UP
IFIT1	1.89947	5.0145	19.1848	9.71864e-58	5.15555e-56	120.643	UP
LAMB4	-1.42457	5.63993	-19.1728	1.09284e-57	5.77993e-56	120.526	DOWN
FOXC1	-1.3917	5.62885	-19.1496	1.36921e-57	7.19856e-56	120.302	DOWN
APOL1	1.55436	5.11831	19.1307	1.6454e-57	8.57404e-56	120.118	UP
ELOVL7	1.01188	6.25876	19.0366	4.11331e-57	2.11226e-55	119.205	UP
FAM83D	1.78189	3.79247	18.9851	6.79182e-57	3.45756e-55	118.705	UP
BUB1B	1.62463	3.93381	18.924	1.2318e-56	6.21709e-55	118.111	UP
UBE2C	1.34746	3.82315	18.9069	1.45502e-56	7.26073e-55	117.945	UP
IL37	-3.08503	5.20651	-18.8785	1.91716e-56	9.48647e-55	117.67	DOWN
SLPI	1.01925	6.56633	18.7881	4.62167e-56	2.26155e-54	116.793	UP
CMAHP	-1.54896	4.71809	-18.7716	5.43044e-56	2.64997e-54	116.632	DOWN
SPRR1A	1.66329	6.91485	18.7325	7.94393e-56	3.85521e-54	116.253	UP
KRT6B	1.14298	7.26646	18.717	9.23284e-56	4.43201e-54	116.103	UP
POLE2	1.29458	3.80941	18.702	1.06873e-55	5.1163e-54	115.957	UP
PLAT	2.28182	4.55968	18.6603	1.60338e-55	7.6139e-54	115.553	UP
SORBS1	-1.13957	6.24514	-18.6541	1.70376e-55	8.04732e-54	115.492	DOWN
GALNT6	1.71877	4.7308	18.6236	2.29136e-55	1.07366e-53	115.197	UP
FST	-1.4804	4.34447	-18.6019	2.82996e-55	1.31556e-53	114.986	DOWN
PRSS3P2	1.14527	4.11702	18.5772	3.59816e-55	1.66391e-53	114.747	UP
CD274	2.72358	3.7177	18.5752	3.67014e-55	1.69277e-53	114.727	UP
ISG20	1.4631	2.91489	18.5466	4.84909e-55	2.21915e-53	114.449	UP
SMPD3	1.40013	4.67367	18.5409	5.12479e-55	2.33323e-53	114.394	UP
PRC1	1.29791	4.54336	18.5174	6.44321e-55	2.89617e-53	114.166	UP
IL4R	1.40605	5.26223	18.5075	7.09445e-55	3.1808e-53	114.07	UP
RAI2	-1.34223	5.03495	-18.5022	7.46845e-55	3.34e-53	114.019	DOWN
ALDH1A3	1.5487	5.21024	18.4735	9.86811e-55	4.39094e-53	113.741	UP
NIPAL4	1.11071	5.35164	18.4397	1.37164e-54	6.04238e-53	113.413	UP
FBXO6	1.49952	3.90559	18.4238	1.60037e-54	7.03247e-53	113.259	UP
INA	2.53551	3.17933	18.4144	1.75358e-54	7.66756e-53	113.168	UP
TMEM47	-1.18099	5.17889	-18.4057	1.90953e-54	8.32884e-53	113.083	DOWN
FUT2	1.54859	4.12588	18.3643	2.85509e-54	1.23615e-52	112.682	UP
PGM5	-1.33905	4.75328	-18.3609	2.95217e-54	1.27506e-52	112.648	DOWN
TMEM54	1.11309	5.60611	18.3131	4.69832e-54	2.01446e-52	112.185	UP
RCAN2	-1.04883	5.49397	-18.2336	1.01717e-53	4.27816e-52	111.415	DOWN
EPN3	1.13812	5.66512	18.1642	1.99855e-53	8.3069e-52	110.742	UP
FAM43A	1.3903	5.13879	18.1574	2.13508e-53	8.85356e-52	110.676	UP
IFI44	1.34675	5.61281	18.1375	2.59047e-53	1.06668e-51	110.483	UP
LYPD6B	-1.01792	5.52912	-18.1317	2.73901e-53	1.12522e-51	110.427	DOWN
CRY2	-1.21345	4.72195	-18.1254	2.91327e-53	1.19404e-51	110.366	DOWN
HPSE	2.9652	4.64384	18.0757	4.72115e-53	1.89543e-51	109.885	UP
KIF2C	1.11431	2.16928	17.9702	1.31591e-52	5.20033e-51	108.863	UP
KLK6	3.62794	5.00278	17.9689	1.33257e-52	5.25442e-51	108.85	UP
NCAPG	1.28558	5.25803	17.9392	1.77712e-52	6.99173e-51	108.563	UP
SPC25	1.39911	2.23043	17.9361	1.83167e-52	7.19031e-51	108.533	UP
UBE2T	1.32938	3.17583	17.9276	1.99023e-52	7.77818e-51	108.45	UP
NLRX1	1.25879	5.11155	17.9181	2.18212e-52	8.47191e-51	108.359	UP
MMP12	3.1207	2.57904	17.8302	5.12285e-52	1.96302e-50	107.508	UP
PHYHD1	-1.03342	2.93481	-17.8226	5.51422e-52	2.10386e-50	107.434	DOWN
PLLP	-1.52422	4.53621	-17.8177	5.77966e-52	2.20038e-50	107.388	DOWN
ZSCAN18	-1.31678	4.51955	-17.8127	6.06783e-52	2.30512e-50	107.339	DOWN
PRKCQ	2.66535	2.81506	17.741	1.21749e-51	4.56625e-50	106.645	UP
NUF2	1.34345	2.86927	17.728	1.38104e-51	5.16867e-50	106.519	UP
CXCL10	3.16631	3.78315	17.6988	1.83359e-51	6.83341e-50	106.237	UP
CDKN3	1.95984	3.49326	17.6963	1.8773e-51	6.98159e-50	106.213	UP
KIF18B	1.19227	4.80949	17.5972	4.91137e-51	1.80373e-49	105.255	UP
OSR2	-1.35297	4.94203	-17.5925	5.13634e-51	1.88244e-49	105.21	DOWN
TMPRSS4	2.50081	3.47681	17.5848	5.53409e-51	2.02401e-49	105.136	UP
FUT3	2.15322	3.77834	17.4989	1.27271e-50	4.58823e-49	104.305	UP
VNN1	2.59113	3.86448	17.4921	1.35949e-50	4.89111e-49	104.24	UP
ABHD17C	1.13404	4.78011	17.4484	2.07704e-50	7.41229e-49	103.817	UP
CGNL1	-1.22965	5.27317	-17.4287	2.51419e-50	8.93626e-49	103.627	DOWN
OIP5	1.13473	1.76977	17.3883	3.71534e-50	1.30221e-48	103.238	UP
PELI2	-1.00395	4.99192	-17.3647	4.66882e-50	1.62994e-48	103.01	DOWN
EPSTI1	1.55277	4.43686	17.3615	4.81689e-50	1.67831e-48	102.979	UP
LSP1	-1.10023	5.33582	-17.3568	5.04244e-50	1.75344e-48	102.933	DOWN
KLK8	1.25168	5.91641	17.327	6.72555e-50	2.33412e-48	102.646	UP
RABGGTA	1.2442	3.98047	17.2602	1.28442e-49	4.44016e-48	102.001	UP
CORO2B	-1.22237	4.09546	-17.2542	1.36146e-49	4.69731e-48	101.943	DOWN
PGLYRP4	1.9299	4.23932	17.2437	1.50648e-49	5.17744e-48	101.842	UP
TMEM40	1.09886	5.90949	17.2313	1.69789e-49	5.81264e-48	101.723	UP
PPARGC1A	-1.42019	5.11486	-17.1308	4.48869e-49	1.48767e-47	100.754	DOWN
GFOD2	1.0444	4.59323	17.0726	7.88277e-49	2.58828e-47	100.193	UP
IL7R	1.66426	4.96128	17.0149	1.37631e-48	4.45284e-47	99.6372	UP
ANG	-1.26934	4.79576	-17.0058	1.50253e-48	4.85231e-47	99.5498	DOWN
RDH16	1.56282	2.58773	17.0015	1.56557e-48	5.04667e-47	99.5088	UP
SPRR2G	1.90934	7.27456	16.9866	1.80798e-48	5.80691e-47	99.3653	UP
TMEM255A	-1.65508	2.98684	-16.9536	2.48819e-48	7.90536e-47	99.0471	DOWN
MMP28	-1.1934	4.41969	-16.937	2.9207e-48	9.24628e-47	98.8873	DOWN
STXBP6	-1.70515	3.99608	-16.9061	3.93359e-48	1.23642e-46	98.5906	DOWN
CHL1	-1.32699	5.12042	-16.891	4.55241e-48	1.42586e-46	98.445	DOWN
POSTN	-1.25265	6.84386	-16.8836	4.89082e-48	1.52914e-46	98.3735	DOWN
ADAP2	1.72287	4.63017	16.8755	5.28683e-48	1.64422e-46	98.2959	UP
A2ML1	1.44755	5.97655	16.8677	5.69767e-48	1.76888e-46	98.2213	UP
CACNA2D1	-1.08732	4.73657	-16.8664	5.77332e-48	1.78922e-46	98.2082	DOWN
TRIP13	1.44235	3.10656	16.854	6.50706e-48	2.00606e-46	98.089	UP
NFE2L3	1.03112	4.91715	16.8196	9.06588e-48	2.77074e-46	97.7584	UP
SCO2	1.63611	5.46058	16.7217	2.33015e-47	7.00035e-46	96.8176	UP
TSC22D3	-1.02557	5.78756	-16.6682	3.89943e-47	1.1519e-45	96.3045	DOWN
BHLHE41	-1.38663	4.28192	-16.6053	7.14914e-47	2.08743e-45	95.7004	DOWN
PLA2G3	1.44943	5.24741	16.57	1.00454e-46	2.91381e-45	95.3615	UP
WDR72	-2.65087	2.70175	-16.5649	1.05526e-46	3.05092e-45	95.3124	DOWN
TPM2	-1.03141	6.90081	-16.5288	1.493e-46	4.28844e-45	94.9666	DOWN
EPHX3	1.39565	6.11526	16.5283	1.50027e-46	4.30233e-45	94.9617	UP
KYNU	2.74358	4.86081	16.5257	1.53859e-46	4.39793e-45	94.9366	UP
CCL2	1.22625	5.55074	16.5133	1.73312e-46	4.938e-45	94.818	UP
GINS1	1.04743	4.91152	16.4686	2.66351e-46	7.50413e-45	94.3897	UP
ZNF573	-1.06701	4.56291	-16.4658	2.73561e-46	7.69499e-45	94.3631	DOWN
SYNPO2	-1.00522	6.15866	-16.4229	4.13505e-46	1.15033e-44	93.9514	DOWN
AR	-1.08716	5.13146	-16.4194	4.27538e-46	1.18563e-44	93.9182	DOWN
SPIN4	1.20802	4.80427	16.4187	4.30405e-46	1.19171e-44	93.9115	UP
OAS2	2.15191	4.74898	16.3952	5.39188e-46	1.48824e-44	93.6869	UP
SOX6	-1.21998	4.42331	-16.3871	5.83033e-46	1.60425e-44	93.609	DOWN
TREX2	1.07262	1.46429	16.3693	6.91959e-46	1.89805e-44	93.4384	UP
LMNB2	1.2192	2.99718	16.3301	1.00818e-45	2.7357e-44	93.0633	UP
TSPAN8	-1.86444	5.27501	-16.3298	1.01114e-45	2.73955e-44	93.0604	DOWN
IRF8	1.06436	5.18519	16.2735	1.73489e-45	4.65756e-44	92.5224	UP
AIM2	2.08136	2.40938	16.2723	1.75541e-45	4.70552e-44	92.5107	UP
NETO2	1.65941	2.63429	16.2527	2.11823e-45	5.66089e-44	92.3235	UP
PAIP2B	-1.02294	4.54948	-16.2504	2.16732e-45	5.78333e-44	92.3007	DOWN
ZBTB16	-2.50907	3.43456	-16.204	3.3813e-45	8.92835e-44	91.8575	DOWN
FBXO32	-1.04842	4.89134	-16.19	3.86538e-45	1.01761e-43	91.7242	DOWN
CENPE	1.95571	2.53765	16.1858	4.02666e-45	1.0585e-43	91.6834	UP
PRSS22	1.13116	3.10387	16.1574	5.28301e-45	1.37647e-43	91.4128	UP
SRGAP2B	-1.10813	3.86588	-16.1257	7.15843e-45	1.85416e-43	91.1101	DOWN
PDK4	-1.4106	5.84233	-16.1206	7.52258e-45	1.94563e-43	91.0607	DOWN
SSPN	-1.11908	4.97546	-16.1123	8.14221e-45	2.09974e-43	90.9818	DOWN
CXCL9	2.83852	3.39743	16.0687	1.23623e-44	3.17412e-43	90.5657	UP
KRT17	1.04903	7.30769	16.0122	2.12318e-44	5.42778e-43	90.0269	UP
CNNM4	1.08555	3.88544	16.0097	2.17528e-44	5.55292e-43	90.0027	UP
ETHE1	1.12789	3.02802	15.9937	2.53528e-44	6.45326e-43	89.8501	UP
CYP39A1	-1.13452	4.83907	-15.9882	2.67195e-44	6.79136e-43	89.7978	DOWN
PTAFR	1.32012	3.76973	15.9815	2.8493e-44	7.23174e-43	89.7338	UP
FOXM1	1.29644	4.21008	15.9628	3.40771e-44	8.5751e-43	89.5554	UP
KLK13	3.01418	4.04567	15.9527	3.75304e-44	9.43065e-43	89.4593	UP
LEPR	-1.55223	5.50987	-15.9392	4.26775e-44	1.06785e-42	89.3312	DOWN
PRLR	-1.47961	3.39632	-15.8297	1.2153e-43	2.99837e-42	88.2886	DOWN
KRT15	-1.18072	6.92502	-15.8105	1.45998e-43	3.56716e-42	88.1058	DOWN
ACADL	-1.07559	1.72506	-15.7562	2.45197e-43	5.95793e-42	87.5893	DOWN
PCDHB16	-1.15342	2.51981	-15.6881	4.69304e-43	1.12639e-41	86.9425	DOWN
C12orf75	1.32013	4.44262	15.6689	5.6335e-43	1.34299e-41	86.7606	UP
IL19	2.60826	2.16018	15.6005	1.08088e-42	2.5223e-41	86.1114	UP
SLITRK6	-1.4641	4.32593	-15.5984	1.10292e-42	2.57032e-41	86.0913	DOWN
UST	-1.35433	4.44171	-15.5748	1.38105e-42	3.2016e-41	85.8672	DOWN
BIRC5	1.01722	5.72766	15.4883	3.14383e-42	7.1291e-41	85.0478	UP
SORBS2	-1.05796	5.05588	-15.4399	4.98156e-42	1.12387e-40	84.5892	DOWN
CDCA2	1.46028	2.62167	15.4127	6.44688e-42	1.4434e-40	84.3324	UP
FRMD3	-1.13958	4.4387	-15.3734	9.36683e-42	2.06957e-40	83.9602	DOWN
RGS20	2.11398	2.97614	15.3655	1.00905e-41	2.22532e-40	83.8861	UP
IFI44L	2.00711	4.80574	15.3497	1.17226e-41	2.57562e-40	83.7368	UP
SYT8	-1.33204	2.81189	-15.3325	1.38047e-41	3.0218e-40	83.5739	DOWN
MMP9	1.44772	2.67636	15.3053	1.7864e-41	3.8863e-40	83.3171	UP
TUBG1	1.08359	4.57954	15.2802	2.26725e-41	4.89024e-40	83.0797	UP
SLC8A1	-1.03008	3.26577	-15.2651	2.6148e-41	5.61927e-40	82.9377	DOWN
LRG1	2.28858	3.51614	15.2407	3.29611e-41	7.05767e-40	82.707	UP
SHROOM2	1.33079	3.98418	15.2329	3.54997e-41	7.59204e-40	82.6331	UP
HSD11B1	-2.75928	3.70329	-15.1942	5.11925e-41	1.08954e-39	82.2685	DOWN
KLRB1	1.71561	3.12366	15.1811	5.79479e-41	1.2274e-39	82.145	UP
E2F8	1.25262	3.46567	15.1748	6.15386e-41	1.30189e-39	82.0851	UP
PTN	-1.18424	4.91663	-15.1477	7.95121e-41	1.67013e-39	81.8299	DOWN
FCHSD1	2.34628	4.35359	15.1348	8.97948e-41	1.88388e-39	81.7088	UP
NCALD	-1.25741	5.21595	-15.1039	1.20248e-40	2.50198e-39	81.4179	DOWN
SRXN1	1.09369	4.37829	15.0741	1.59343e-40	3.29987e-39	81.1375	UP
MX2	1.44277	4.84092	15.053	1.94634e-40	3.99792e-39	80.9383	UP
BLM	1.47215	2.41807	15.032	2.37149e-40	4.8599e-39	80.7415	UP
PCDH7	-1.0285	5.1476	-14.9959	3.33556e-40	6.77894e-39	80.4017	DOWN
SELL	1.50327	2.78894	14.9903	3.51616e-40	7.12332e-39	80.3492	UP
CAB39L	-1.10583	3.35356	-14.9809	3.84266e-40	7.75779e-39	80.2608	DOWN
ZNF667-AS1	-1.04429	4.53687	-14.98	3.87718e-40	7.81853e-39	80.2519	DOWN
MSMB	-2.91512	2.70163	-14.9339	5.98808e-40	1.20204e-38	79.819	DOWN
CDCA5	1.54505	4.02825	14.9053	7.84116e-40	1.56513e-38	79.5505	UP
GBP5	1.15547	4.04757	14.8409	1.43694e-39	2.82353e-38	78.9472	UP
ULBP2	1.23756	2.65196	14.8091	1.93914e-39	3.78507e-38	78.6487	UP
SDR9C7	1.92555	3.17435	14.7974	2.16416e-39	4.2057e-38	78.5394	UP
LRRC17	-1.42281	4.11544	-14.7793	2.56542e-39	4.9691e-38	78.37	DOWN
AUNIP	1.13735	3.00242	14.765	2.93509e-39	5.6603e-38	78.236	UP
ZNF493	-1.05033	4.13595	-14.6986	5.47692e-39	1.04256e-37	77.6148	DOWN
SLC5A1	1.82477	4.30254	14.6705	7.13131e-39	1.34445e-37	77.3519	UP
FOXE1	2.41087	2.93762	14.6671	7.36119e-39	1.38483e-37	77.3203	UP
ZNF273	-1.11082	5.58259	-14.6511	8.5538e-39	1.60067e-37	77.1708	DOWN
HS3ST3A1	1.38175	2.18585	14.5978	1.41048e-38	2.60356e-37	76.6728	UP
SLC1A6	-1.65861	2.03342	-14.5533	2.13826e-38	3.90614e-37	76.2585	DOWN
ANKRD33B	-1.40799	2.08182	-14.5302	2.65638e-38	4.83762e-37	76.0424	DOWN
SLAMF7	1.70026	4.12008	14.5187	2.9579e-38	5.37013e-37	75.9354	UP
ASF1B	1.17305	2.73761	14.5092	3.2315e-38	5.83686e-37	75.8473	UP
FIBIN	-1.26312	4.98224	-14.4564	5.29759e-38	9.46228e-37	75.3551	DOWN
S100A7	1.73282	7.68897	14.4531	5.46377e-38	9.7296e-37	75.3243	UP
KIF4A	1.50165	4.12715	14.452	5.51705e-38	9.81457e-37	75.3147	UP
SERTAD1	1.02749	4.50377	14.4421	6.05336e-38	1.0747e-36	75.2223	UP
FXYD6	-1.07559	4.59338	-14.4356	6.43313e-38	1.13869e-36	75.1617	DOWN
TEX101	1.78134	3.55034	14.4328	6.60434e-38	1.16783e-36	75.1356	UP
SCIN	-1.50432	2.64006	-14.4293	6.82489e-38	1.20562e-36	75.1029	DOWN
SYNM	-1.01398	6.30452	-14.4071	8.39242e-38	1.47515e-36	74.897	DOWN
PAMR1	-1.76747	4.59799	-14.3725	1.15983e-37	2.03056e-36	74.5749	DOWN
MKI67	1.59213	3.32114	14.3683	1.20564e-37	2.10658e-36	74.5363	UP
MAMDC2	-1.22127	5.51666	-14.3555	1.3586e-37	2.36917e-36	74.4174	DOWN
CD2	1.50596	3.23292	14.3534	1.38521e-37	2.41081e-36	74.3981	UP
MYH11	-1.21619	6.26209	-14.343	1.52723e-37	2.65275e-36	74.3009	DOWN
SVIP	-1.13805	4.08673	-14.3428	1.52941e-37	2.65392e-36	74.2995	DOWN
PEG3	-1.01209	4.20001	-14.3025	2.22792e-37	3.83964e-36	73.9249	DOWN
ATP1A2	-1.39173	4.1371	-14.2977	2.3292e-37	4.01026e-36	73.8807	DOWN
FOSL1	1.92531	2.51463	14.2885	2.53666e-37	4.36321e-36	73.7957	UP
LYPD5	1.70146	3.54601	14.2864	2.58861e-37	4.44823e-36	73.7755	UP
GPRASP1	-1.22766	4.17252	-14.2704	3.00269e-37	5.14476e-36	73.6278	DOWN
ENPP5	-1.67712	2.6237	-14.2416	3.92709e-37	6.70261e-36	73.3606	DOWN
ZBED2	1.97925	3.49601	14.2314	4.31659e-37	7.3461e-36	73.2665	UP
IDO1	1.19546	1.54539	14.2026	5.64246e-37	9.54733e-36	72.9998	UP
IGFL2	-1.59737	3.80611	-14.2017	5.69288e-37	9.62341e-36	72.9909	DOWN
APOBEC3B	1.62975	3.26095	14.1986	5.85658e-37	9.89068e-36	72.9627	UP
SLC7A11	1.89849	4.0262	14.1901	6.34164e-37	1.06792e-35	72.8835	UP
FAM83A	2.18168	4.15347	14.1315	1.09338e-36	1.81357e-35	72.3412	UP
IVL	1.4553	5.94076	14.0968	1.50865e-36	2.4905e-35	72.0207	UP
ADCY2	-1.15229	4.72092	-14.0967	1.50995e-36	2.4905e-35	72.0199	DOWN
TMC5	2.0793	3.62077	14.0892	1.61861e-36	2.66475e-35	71.9507	UP
CD34	-1.08592	5.55306	-14.0877	1.64088e-36	2.69889e-35	71.9371	DOWN
FGFBP2	-1.87941	4.06192	-14.0504	2.31909e-36	3.80025e-35	71.5927	DOWN
KIF14	1.28049	3.93667	14.0466	2.40295e-36	3.92674e-35	71.5573	UP
GPR68	1.05819	5.42452	13.9389	6.51102e-36	1.04371e-34	70.5651	UP
HMMR	1.39944	3.94314	13.9198	7.76705e-36	1.24055e-34	70.3895	UP
ACP5	1.0404	3.61236	13.9133	8.2521e-36	1.31683e-34	70.3292	UP
DUOXA2	1.13814	3.13024	13.8885	1.03735e-35	1.65089e-34	70.1015	UP
ADH1B	-1.27339	5.97225	-13.8841	1.08079e-35	1.71537e-34	70.0606	DOWN
TTC39A	1.41153	4.81273	13.8769	1.15515e-35	1.82847e-34	69.9944	UP
PLCB4	-1.18545	4.91688	-13.8056	2.22984e-35	3.49204e-34	69.3398	DOWN
HMGCS2	-1.94146	3.35923	-13.7877	2.62939e-35	4.10683e-34	69.1757	DOWN
XAF1	1.03828	6.10348	13.7839	2.7241e-35	4.24349e-34	69.1405	UP
NEK2	1.05855	2.65097	13.7796	2.83349e-35	4.40613e-34	69.1013	UP
PLAC8	1.25255	1.49231	13.7603	3.38552e-35	5.22381e-34	68.9242	UP
CD207	-1.48967	5.10625	-13.7392	4.10936e-35	6.31783e-34	68.7313	DOWN
CH25H	1.30747	3.79265	13.7375	4.17416e-35	6.41187e-34	68.7157	UP
IL36A	1.92717	1.83292	13.7297	4.4842e-35	6.87617e-34	68.6444	UP
ID1	1.37482	4.35979	13.715	5.13379e-35	7.86543e-34	68.5098	UP
EPHB2	1.91603	3.13607	13.6807	7.03826e-35	1.07367e-33	68.1958	UP
FLG2	-1.20072	7.37316	-13.6787	7.17124e-35	1.09301e-33	68.1772	DOWN
TNIP3	2.27924	2.34741	13.6512	9.23399e-35	1.40136e-33	67.9255	UP
SHCBP1	1.15663	2.86482	13.6288	1.13432e-34	1.71409e-33	67.7208	UP
CDCA8	1.08343	2.7226	13.593	1.57482e-34	2.37365e-33	67.3943	UP
FA2H	-1.72089	2.99085	-13.5744	1.86801e-34	2.80838e-33	67.2244	DOWN
SCN7A	-1.38218	4.68571	-13.5738	1.87869e-34	2.82203e-33	67.2187	DOWN
AGTR1	-1.46544	5.31159	-13.541	2.5373e-34	3.77603e-33	66.9196	DOWN
GPC4	-1.06024	3.91316	-13.496	3.8301e-34	5.64764e-33	66.5098	DOWN
DTL	1.15504	4.00805	13.4629	5.18407e-34	7.58713e-33	66.2086	UP
FLVCR2	1.91792	3.72673	13.4344	6.72912e-34	9.74343e-33	65.949	UP
RNF128	-1.00879	4.44087	-13.3534	1.40942e-33	2.01762e-32	65.2134	DOWN
HRH2	2.22699	3.76532	13.3521	1.42567e-33	2.03923e-32	65.202	UP
CD83	1.1951	4.4458	13.3247	1.83006e-33	2.59663e-32	64.9535	UP
RABIF	1.01916	4.39745	13.2951	2.39706e-33	3.38753e-32	64.685	UP
NDRG4	1.07049	4.77667	13.2875	2.56926e-33	3.62507e-32	64.616	UP
HELZ2	1.40864	3.11535	13.2503	3.60163e-33	5.03743e-32	64.2799	UP
SLC27A4	1.1802	4.07259	13.2456	3.76123e-33	5.25234e-32	64.2368	UP
SUSD2	-1.14622	4.89557	-13.2389	3.9954e-33	5.57054e-32	64.1767	DOWN
MYL9	-1.13177	5.97369	-13.2278	4.42105e-33	6.14943e-32	64.0759	DOWN
XDH	2.12977	3.1726	13.2087	5.2598e-33	7.29885e-32	63.9031	UP
RAET1E	1.2584	2.69651	13.208	5.29132e-33	7.33682e-32	63.8972	UP
CLMP	-1.1331	5.44068	-13.1745	7.17296e-33	9.8761e-32	63.5945	DOWN
GYS1	1.03742	4.07019	13.1675	7.64269e-33	1.05146e-31	63.5314	UP
PPP1R3C	-1.01053	4.53551	-13.0905	1.53524e-32	2.08868e-31	62.8374	DOWN
HERC6	1.66772	5.23508	13.0338	2.56506e-32	3.44577e-31	62.3268	UP
RAD51AP1	1.11095	3.63788	12.9816	4.10895e-32	5.44929e-31	61.8581	UP
HMOX1	1.15678	4.99219	12.98	4.16991e-32	5.52599e-31	61.8434	UP
GATA6	-1.21072	3.16997	-12.979	4.20656e-32	5.57038e-31	61.8347	DOWN
THRSP	-3.4101	4.78679	-12.9718	4.49045e-32	5.92854e-31	61.7698	DOWN
MUC7	-2.64732	2.72862	-12.9637	4.8296e-32	6.36679e-31	61.6973	DOWN
CCNE1	1.06991	4.69486	12.8825	1.00367e-31	1.29889e-30	60.9697	UP
ABLIM2	-1.03881	4.39386	-12.8786	1.04009e-31	1.34504e-30	60.9343	DOWN
NRXN3	-1.15198	2.44055	-12.8477	1.37268e-31	1.76867e-30	60.6583	DOWN
TMEM86A	1.50387	4.83913	12.8471	1.38049e-31	1.77744e-30	60.6527	UP
LIPG	1.89611	3.06371	12.8426	1.43731e-31	1.84789e-30	60.6125	UP
MYH14	-1.18971	5.48434	-12.8166	1.81642e-31	2.31842e-30	60.3797	DOWN
CCL22	1.28884	5.00742	12.7797	2.52897e-31	3.19558e-30	60.0506	UP
GXYLT2	-1.37101	4.36332	-12.7786	2.5532e-31	3.2239e-30	60.0411	DOWN
GDA	2.35544	5.19183	12.7736	2.67025e-31	3.35969e-30	59.9965	UP
CYP2J2	-1.17356	2.66753	-12.7704	2.74834e-31	3.45548e-30	59.9678	DOWN
ASPM	1.32098	4.37043	12.7694	2.77427e-31	3.48559e-30	59.9585	UP
GREM2	-1.49512	2.60973	-12.7521	3.23925e-31	4.0525e-30	59.8044	DOWN
FBXO45	1.09275	5.6734	12.7435	3.49944e-31	4.36874e-30	59.7275	UP
MLKL	1.08624	4.82604	12.723	4.20338e-31	5.22907e-30	59.5452	UP
FCGBP	-1.00115	5.85365	-12.7119	4.64174e-31	5.76627e-30	59.4466	DOWN
CADM3	-1.03934	4.1216	-12.6803	6.15869e-31	7.60792e-30	59.1654	DOWN
C1QTNF7	-1.55201	3.17266	-12.5979	1.28675e-30	1.56116e-29	58.4326	DOWN
CNKSR2	-1.261	2.02047	-12.5671	1.69294e-30	2.04415e-29	58.1598	DOWN
RGMB	-1.27408	5.67228	-12.5668	1.69802e-30	2.04887e-29	58.1568	DOWN
ST6GALNAC1	1.34325	2.16349	12.5638	1.74427e-30	2.10324e-29	58.1301	UP
TPRXL	1.07607	2.56775	12.5464	2.0367e-30	2.44751e-29	57.976	UP
TLR2	1.12304	2.8077	12.5453	2.05613e-30	2.46917e-29	57.9665	UP
OSR1	-1.04609	4.76492	-12.5338	2.27729e-30	2.72181e-29	57.8649	DOWN
SMOX	1.07917	4.49014	12.4382	5.32961e-30	6.31016e-29	57.0195	UP
FRZB	-1.08796	5.1395	-12.4106	6.80622e-30	8.03152e-29	56.7763	DOWN
ACTG2	-1.24266	5.98634	-12.4091	6.89587e-30	8.12645e-29	56.7633	DOWN
CTLA4	1.74676	2.71985	12.3971	7.67558e-30	9.02123e-29	56.6568	UP
USP18	1.17754	2.91683	12.3529	1.13499e-29	1.32253e-28	56.2679	UP
LDB3	-1.02039	2.84971	-12.3368	1.30923e-29	1.52355e-28	56.1259	DOWN
GZMA	1.51807	3.1455	12.3302	1.38746e-29	1.61141e-28	56.0682	UP
PNPT1	1.08915	3.84354	12.3247	1.45649e-29	1.68936e-28	56.0199	UP
STARD4	1.44224	3.44917	12.2978	1.84706e-29	2.13257e-28	55.7838	UP
ADRB1	-1.20514	2.84317	-12.291	1.96199e-29	2.25641e-28	55.7237	DOWN
LINC00312	-1.09086	2.41288	-12.2549	2.69765e-29	3.0904e-28	55.4072	DOWN
CYP4Z2P	2.24139	2.31694	12.2148	3.84393e-29	4.34997e-28	55.0552	UP
CST7	1.33866	3.83022	12.1781	5.3115e-29	5.99154e-28	54.7337	UP
SERPINA12	-1.97203	5.65249	-12.165	5.95602e-29	6.68869e-28	54.6199	DOWN
PRKCQ-AS1	1.58223	3.70874	12.0979	1.07416e-28	1.18742e-27	54.0337	UP
TRIM10	1.73135	2.94048	12.0847	1.20598e-28	1.32981e-27	53.9186	UP
LRP8	1.05658	3.90868	12.0842	1.21135e-28	1.33491e-27	53.9142	UP
DHRS9	1.82798	3.61283	12.0145	2.23e-28	2.41527e-27	53.3077	UP
KRT78	1.03599	5.96497	12.0054	2.41641e-28	2.60756e-27	53.2279	UP
C15orf48	1.43539	5.70064	11.993	2.69333e-28	2.89578e-27	53.12	UP
CST6	-1.18602	6.74582	-11.9231	4.95818e-28	5.2731e-27	52.5136	DOWN
KLHDC7B	1.90467	2.56435	11.9151	5.31487e-28	5.63548e-27	52.4445	UP
KCNJ15	1.72412	3.9105	11.911	5.50998e-28	5.83187e-27	52.4087	UP
S100P	1.31423	5.53008	11.87	7.87463e-28	8.26532e-27	52.0538	UP
PPP1R1B	-1.39551	4.14195	-11.8592	8.64369e-28	9.05639e-27	51.9612	DOWN
CDCA3	1.07478	3.306	11.8523	9.18329e-28	9.60467e-27	51.9011	UP
DES	-1.32824	3.1067	-11.8501	9.35653e-28	9.78006e-27	51.8825	DOWN
ACSBG1	-2.05874	5.15555	-11.8424	1.00073e-27	1.04294e-26	51.8157	DOWN
CKAP2L	1.09196	2.22918	11.838	1.03984e-27	1.08306e-26	51.7776	UP
CRISPLD1	-1.40426	3.35703	-11.8138	1.28259e-27	1.32964e-26	51.5691	DOWN
TNXB	-1.06068	5.35716	-11.7723	1.83954e-27	1.88708e-26	51.2107	DOWN
ATP2A3	-1.00617	4.31301	-11.7435	2.3605e-27	2.40752e-26	50.963	DOWN
PGM5-AS1	-1.09572	3.56113	-11.7237	2.80206e-27	2.83821e-26	50.7926	DOWN
GSTA3	-1.64824	4.24308	-11.7217	2.85173e-27	2.88522e-26	50.7751	DOWN
SCGB2A1	-2.51563	3.53944	-11.6995	3.45383e-27	3.47646e-26	50.5848	DOWN
CA6	-1.46167	5.3715	-11.6983	3.49114e-27	3.51202e-26	50.5741	DOWN
MIR155HG	1.33452	2.26575	11.6911	3.71455e-27	3.73039e-26	50.5125	UP
GPR183	1.01231	4.07769	11.6697	4.46872e-27	4.4624e-26	50.3289	UP
FABP7	-2.64357	4.46865	-11.643	5.62745e-27	5.58163e-26	50.0998	DOWN
CCNB2	1.02422	3.54935	11.6017	8.03665e-27	7.89585e-26	49.7458	UP
PHYHIP	-1.53018	3.60996	-11.5915	8.77394e-27	8.5868e-26	49.6586	DOWN
AFF3	-1.21073	3.33969	-11.5898	8.90397e-27	8.70923e-26	49.644	DOWN
SOX8	-1.00472	2.2285	-11.5818	9.53614e-27	9.30181e-26	49.5758	DOWN
EPCAM	-1.23639	4.68328	-11.5785	9.80799e-27	9.5459e-26	49.5479	DOWN
ZNF91	-1.38264	4.2996	-11.5428	1.33372e-26	1.28463e-25	49.2426	DOWN
BTBD16	-1.28928	2.2085	-11.5223	1.58959e-26	1.52278e-25	49.0682	DOWN
TMEM171	1.05574	1.94936	11.5222	1.59123e-26	1.52352e-25	49.0672	UP
AQP9	-1.86126	3.67499	-11.4808	2.27071e-26	2.15309e-25	48.714	DOWN
RHPN2	-1.23588	5.02812	-11.477	2.34454e-26	2.21833e-25	48.6822	DOWN
MGST1	-1.25336	6.00766	-11.4587	2.74291e-26	2.58557e-25	48.5263	DOWN
CYP4F22	1.24063	5.67441	11.4156	3.96558e-26	3.70842e-25	48.1602	UP
GBP6	1.11281	1.81479	11.3406	7.52618e-26	6.94256e-25	47.5238	UP
SELE	1.63338	3.5938	11.3214	8.86011e-26	8.12637e-25	47.3618	UP
ATP10B	1.10957	5.45586	11.2925	1.13326e-25	1.03457e-24	47.1174	UP
CYP24A1	1.33254	2.62705	11.2628	1.45853e-25	1.31858e-24	46.8668	UP
PGBD5	1.31492	2.15019	11.213	2.22535e-25	1.98941e-24	46.4473	UP
HLA-DQB2	-1.07906	5.40765	-11.1697	3.21143e-25	2.84361e-24	46.083	DOWN
CCL18	2.32959	4.51568	11.1616	3.43978e-25	3.04123e-24	46.0148	UP
PER1	-1.1335	4.78875	-11.149	3.82534e-25	3.36863e-24	45.9094	DOWN
CDH19	-1.22999	2.75376	-11.1375	4.21662e-25	3.70028e-24	45.8127	DOWN
ANGPTL4	1.49702	3.43179	11.1298	4.49855e-25	3.94377e-24	45.7484	UP
SLC14A1	-1.81517	2.87277	-11.1055	5.52303e-25	4.82514e-24	45.5447	DOWN
ABCA9	-1.1148	4.83146	-11.1047	5.56039e-25	4.85538e-24	45.538	DOWN
STYK1	1.0974	2.70331	11.074	7.20613e-25	6.2339e-24	45.2806	UP
ZNF165	1.33389	3.34217	11.0688	7.52383e-25	6.50237e-24	45.2378	UP
FCGR3B	1.57492	3.19351	11.0634	7.87864e-25	6.79571e-24	45.192	UP
GPC6	-1.04773	3.01947	-11.0451	9.18759e-25	7.87476e-24	45.0394	DOWN
GJA3	1.37792	2.2766	11.0116	1.21728e-24	1.0368e-23	44.7601	UP
MYEOV	-1.18388	2.50039	-11.0076	1.2597e-24	1.07138e-23	44.7261	DOWN
MMP1	1.91054	2.00177	11.0043	1.29409e-24	1.1001e-23	44.6994	UP
CCL8	1.22115	4.00898	10.9739	1.67078e-24	1.41217e-23	44.4458	UP
DEPDC1	1.10726	2.96811	10.9689	1.74233e-24	1.46913e-23	44.4042	UP
MYOCD	-1.30015	2.72217	-10.9687	1.74594e-24	1.47147e-23	44.4021	DOWN
CRAT	-1.60419	5.00062	-10.9671	1.7682e-24	1.48952e-23	44.3895	DOWN
LMOD1	-1.25145	3.82184	-10.9376	2.26551e-24	1.89558e-23	44.1435	DOWN
CD3D	1.26515	4.07512	10.9059	2.95308e-24	2.44912e-23	43.8804	UP
WFDC12	1.79057	5.85757	10.9025	3.03719e-24	2.51651e-23	43.8525	UP
RERGL	-1.18564	4.58816	-10.8788	3.70206e-24	3.05735e-23	43.6561	DOWN
IL36B	1.21147	2.35652	10.8439	4.95604e-24	4.07013e-23	43.3665	UP
PCP4	-1.44242	4.25414	-10.8406	5.09109e-24	4.17715e-23	43.3399	DOWN
ELOVL3	-2.70663	2.54628	-10.831	5.51583e-24	4.51726e-23	43.2603	DOWN
GSTM5	-1.05633	3.27346	-10.8255	5.77276e-24	4.71455e-23	43.2151	DOWN
PNPLA3	-1.11042	2.7301	-10.8139	6.36294e-24	5.19175e-23	43.1185	DOWN
PRR15L	-1.09526	2.18867	-10.8026	6.9864e-24	5.68208e-23	43.0258	DOWN
CLSTN2	-1.01698	2.31714	-10.7932	7.55912e-24	6.13657e-23	42.9476	DOWN
IKBKE	1.00663	3.44783	10.7638	9.64497e-24	7.75152e-23	42.7057	UP
ATP6V0A4	-1.23028	5.20892	-10.754	1.04679e-23	8.39762e-23	42.6245	DOWN
DTNA	-1.13867	3.52597	-10.7313	1.26316e-23	1.01013e-22	42.4381	DOWN
PCP4L1	1.4962	4.87689	10.7293	1.28456e-23	1.02677e-22	42.4214	UP
C7	-1.22466	4.94263	-10.7195	1.39273e-23	1.11173e-22	42.3412	DOWN
BUB1	1.05618	2.34074	10.7134	1.46542e-23	1.16817e-22	42.2907	UP
FAR2	-2.1755	4.1765	-10.6087	3.48102e-23	2.72572e-22	41.4322	DOWN
NRXN1	-1.00129	3.87691	-10.5925	3.97773e-23	3.1064e-22	41.2999	DOWN
HIF3A	-1.32594	4.40553	-10.5738	4.63831e-23	3.6111e-22	41.1475	DOWN
TMEM132C	-1.04448	3.25897	-10.5601	5.19539e-23	4.03059e-22	41.0349	DOWN
PLP1	-1.00034	4.57164	-10.5341	6.429e-23	4.95067e-22	40.8236	DOWN
STEAP1B	1.20725	2.93729	10.4928	9.02585e-23	6.91721e-22	40.487	UP
SULT2B1	1.00978	5.80123	10.4765	1.03106e-22	7.88127e-22	40.355	UP
SYT17	-1.15974	2.41144	-10.472	1.06956e-22	8.16149e-22	40.3187	DOWN
TPPP3	-1.05907	5.53608	-10.4446	1.33854e-22	1.01744e-21	40.0961	DOWN
CYP4B1	-1.35078	4.20333	-10.4362	1.4334e-22	1.08814e-21	40.0282	DOWN
SERPINA1	1.54268	3.75187	10.4292	1.51766e-22	1.15013e-21	39.9716	UP
HCAR3	1.03822	5.03829	10.4254	1.56626e-22	1.18492e-21	39.9403	UP
SLC46A2	-1.7009	4.70803	-10.4004	1.92074e-22	1.44629e-21	39.7379	DOWN
TTC9	1.08386	3.99	10.28	5.11067e-22	3.75073e-21	38.7674	UP
XKRX	1.05065	4.7458	10.1871	1.08311e-21	7.7967e-21	38.0227	UP
SCGB1D2	-1.56936	6.47095	-10.1672	1.27175e-21	9.12079e-21	37.8635	DOWN
SPATA6L	1.24598	3.60278	10.1672	1.27221e-21	9.12079e-21	37.8631	UP
LPL	-1.30926	5.02127	-10.1587	1.36191e-21	9.7401e-21	37.7956	DOWN
IL1B	1.27498	2.08616	10.0954	2.26556e-21	1.60149e-20	37.2911	UP
RGS1	1.45143	3.67367	10.0724	2.72335e-21	1.91666e-20	37.1086	UP
ADAM23	1.18122	3.74592	10.054	3.1569e-21	2.21384e-20	36.9622	UP
SNRPN	-1.04119	3.07733	-10.0321	3.76125e-21	2.63139e-20	36.7886	DOWN
ABHD12B	-1.37604	4.82983	-10.0284	3.875e-21	2.70668e-20	36.759	DOWN
PIP	-1.72316	6.68782	-9.97891	5.75134e-21	3.97953e-20	36.3677	DOWN
SOST	1.61024	2.03511	9.97383	5.98888e-21	4.13418e-20	36.3275	UP
ESRRG	-1.16614	3.40324	-9.96536	6.40715e-21	4.41256e-20	36.2606	DOWN
GAL	-2.84689	3.02325	-9.91821	9.32342e-21	6.36146e-20	35.8889	DOWN
CXCL2	1.47549	2.77795	9.87767	1.28614e-20	8.6982e-20	35.5701	UP
FADS1	-1.8328	4.7853	-9.87469	1.3169e-20	8.90282e-20	35.5467	DOWN
CRCT1	1.23258	5.93499	9.87258	1.33901e-20	9.03844e-20	35.5302	UP
APOC1	-1.66806	4.60997	-9.87211	1.34408e-20	9.06918e-20	35.5264	DOWN
CDO1	-1.02946	3.09246	-9.86597	1.41102e-20	9.5027e-20	35.4783	DOWN
CYP2E1	1.01004	5.084	9.83307	1.83071e-20	1.22405e-19	35.2203	UP
ERBB4	-1.46282	2.32973	-9.83009	1.87435e-20	1.25181e-19	35.1969	DOWN
FMO1	1.00615	4.90852	9.74584	3.64204e-20	2.40152e-19	34.5388	UP
PLN	-1.08172	4.77533	-9.72792	4.19314e-20	2.7536e-19	34.3992	DOWN
SLITRK4	-1.17596	3.05075	-9.65069	7.68207e-20	4.97813e-19	33.7995	DOWN
AGR3	-1.48227	1.56719	-9.64574	7.98504e-20	5.16309e-19	33.7612	DOWN
REN	1.37672	1.87786	9.63843	8.45429e-20	5.45852e-19	33.7046	UP
IGFBP6	-1.212	4.58895	-9.62121	9.67182e-20	6.23095e-19	33.5714	DOWN
DIXDC1	-1.06806	3.56041	-9.55114	1.66938e-19	1.06002e-18	33.0308	DOWN
SERPINA3	1.58656	4.47358	9.53778	1.85206e-19	1.17475e-18	32.928	UP
TNMD	-1.5227	2.72395	-9.50304	2.42498e-19	1.52772e-18	32.6611	DOWN
FADS2	-1.79398	2.57367	-9.49822	2.51724e-19	1.58302e-18	32.6241	DOWN
PDGFD	-1.03276	4.68267	-9.40409	5.2089e-19	3.2117e-18	31.9041	DOWN
ATP13A5	-1.03783	2.46041	-9.39308	5.66954e-19	3.4872e-18	31.8203	DOWN
PPP1R1A	-1.27596	4.41981	-9.34668	8.09857e-19	4.95022e-18	31.4673	DOWN
SP8	-1.53566	2.19554	-9.32067	9.88607e-19	6.01162e-18	31.2699	DOWN
SGCG	-1.10319	3.08487	-9.28954	1.25463e-18	7.59266e-18	31.034	DOWN
SLC26A4	1.03141	2.13585	9.09926	5.32512e-18	3.12208e-17	29.6036	UP
PRR4	-1.5216	3.7957	-9.06001	7.15917e-18	4.15735e-17	29.3109	DOWN
MFAP5	-1.03373	6.01939	-9.03125	8.88819e-18	5.14112e-17	29.0969	DOWN
ELMOD1	-1.18706	4.74646	-9.02726	9.15867e-18	5.29238e-17	29.0672	DOWN
HBEGF	1.00471	4.04617	9.02007	9.66696e-18	5.57697e-17	29.0138	UP
TNNI2	-1.04511	2.10152	-9.00572	1.07657e-17	6.19667e-17	28.9074	DOWN
C1QB	1.08843	2.80043	9.00098	1.11553e-17	6.41672e-17	28.8722	UP
SAMSN1	1.1939	3.77571	8.9608	1.5071e-17	8.60189e-17	28.5747	UP
GABRP	-1.01702	4.97365	-8.90088	2.3568e-17	1.32927e-16	28.1325	DOWN
MUC1	-1.06585	5.02359	-8.86141	3.16071e-17	1.76858e-16	27.8423	DOWN
HSD3B1	-1.98722	2.1263	-8.84363	3.6066e-17	2.0117e-16	27.7119	DOWN
LGR5	-1.47275	4.25892	-8.78555	5.54334e-17	3.0601e-16	27.287	DOWN
PM20D1	-2.91716	4.40212	-8.78303	5.64739e-17	3.11461e-16	27.2686	DOWN
ACOX2	-1.07635	3.24549	-8.7049	1.00389e-16	5.42483e-16	26.7	DOWN
CDH26	1.01798	2.11069	8.69827	1.05398e-16	5.68852e-16	26.6519	UP
DNER	-1.00196	5.38501	-8.66486	1.34635e-16	7.22016e-16	26.41	DOWN
CXCL17	1.04222	1.87448	8.50471	4.31766e-16	2.26056e-15	25.2587	UP
MYOC	-1.12831	1.86085	-8.36726	1.16058e-15	5.89803e-15	24.2823	DOWN
GALNT16	-1.01954	4.57142	-8.34324	1.37789e-15	6.96235e-15	24.1129	DOWN
GALNT15	-1.42065	2.89412	-8.25066	2.66256e-15	1.32304e-14	23.4627	DOWN
HSD17B2	1.43996	3.42013	8.2494	2.68644e-15	1.33416e-14	23.4539	UP
CYP2C18	1.00142	3.34081	8.24441	2.78327e-15	1.38108e-14	23.4189	UP
LINC00592	1.05289	3.88917	8.18898	4.11835e-15	2.02366e-14	23.0323	UP
ROPN1	-1.06327	2.60832	-8.13285	6.11324e-15	2.9774e-14	22.6426	DOWN
HAO2	-1.72681	2.26019	-8.12714	6.36328e-15	3.09662e-14	22.603	DOWN
TMPRSS11E	-1.33029	2.09419	-8.06263	9.99432e-15	4.79364e-14	22.1577	DOWN
KRT18	-1.19691	3.82598	-7.96718	1.9405e-14	9.11915e-14	21.5034	DOWN
RBP4	-1.558	2.61401	-7.96059	2.03105e-14	9.52949e-14	21.4584	DOWN
CEACAM7	-1.01973	1.85973	-7.86485	3.92872e-14	1.81677e-13	20.8081	DOWN
KRT19	-1.3661	4.86842	-7.84126	4.61833e-14	2.12621e-13	20.6487	DOWN
KRT79	-1.79032	4.60353	-7.79857	6.18348e-14	2.8269e-13	20.3611	DOWN
TIMP4	-1.01717	1.89598	-7.7191	1.06133e-13	4.79131e-13	19.8289	DOWN
LYVE1	-1.04691	3.61082	-7.70992	1.12937e-13	5.08806e-13	19.7677	DOWN
GLDC	-1.59401	2.36287	-7.66277	1.55291e-13	6.94661e-13	19.454	DOWN
HPGDS	-1.03869	3.34001	-7.65298	1.65874e-13	7.40878e-13	19.3891	DOWN
WFDC3	-1.45058	3.45814	-7.62948	1.94287e-13	8.64723e-13	19.2334	DOWN
SLC27A2	-1.00587	2.03546	-7.093	6.52433e-12	2.63977e-11	15.7773	DOWN
CIDEA	-1.0779	3.90208	-6.80163	4.06804e-11	1.56154e-10	13.9809	DOWN
PLIN1	-1.39186	4.57661	-6.77584	4.77025e-11	1.82277e-10	13.8248	DOWN
PSAPL1	-1.19445	5.00872	-6.68914	8.12096e-11	3.04838e-10	13.3032	DOWN
FOS	-1.04788	4.20188	-6.57179	1.65518e-10	6.08299e-10	12.6055	DOWN
PDZK1	-1.15861	3.62186	-6.50932	2.40857e-10	8.7546e-10	12.2382	DOWN
CUX2	-1.14087	2.33761	-6.46467	3.14407e-10	1.13208e-09	11.9774	DOWN
CIDEC	-1.02332	4.26009	-6.2814	9.25064e-10	3.21805e-09	10.9218	DOWN
ASMTL-AS1	1.13835	1.34873	6.1834	1.63127e-09	5.57267e-09	10.3675	UP
LEP	-1.25941	3.1714	-6.00275	4.55863e-09	1.50155e-08	9.36437	DOWN
OGN	-1.12217	3.93337	-5.96985	5.4831e-09	1.79568e-08	9.18428	DOWN
AWAT1	-1.18305	2.2134	-5.92543	7.02642e-09	2.28461e-08	8.94248	DOWN
PCOLCE2	-1.02576	4.60859	-5.8831	8.88726e-09	2.86589e-08	8.71349	DOWN
PLIN4	-1.06043	3.30871	-5.87821	9.13112e-09	2.94023e-08	8.68712	DOWN
ADIPOQ	-1.26556	4.9223	-5.74493	1.8963e-08	5.94889e-08	7.97542	DOWN
CSF2RA	1.00536	1.55748	5.54658	5.48999e-08	1.66063e-07	6.94178	UP
PRSS2	2.62633	4.35465	5.2552	2.47933e-07	7.12269e-07	5.47946	UP
PRR9	1.41554	4.93171	5.22695	2.85953e-07	8.17241e-07	5.34133	UP
CYP4F8	-1.05294	2.75392	-5.20545	3.18627e-07	9.06661e-07	5.23661	DOWN
ACTC1	-1.0328	3.66693	-5.07666	6.04611e-07	1.68382e-06	4.61718	DOWN
P2RY8	1.99595	3.39172	5.04849	6.94357e-07	1.92284e-06	4.48348	UP
SPRR4	-1.07748	4.93501	-4.00825	7.37322e-05	0.000170549	0.0135679	DOWN
CD24	2.82871	6.38175	3.877	0.000124719	0.000281914	-0.483958	UP
BPY2	-1.11143	2.046	-3.20466	0.00146735	0.00293188	-2.79003	DOWN
MIA2	1.4297	4.21829	2.97759	0.00309287	0.00590462	-3.47538	UP
AKAP17A	1.5941	4.75708	2.9455	0.00342431	0.00648344	-3.56836	UP
DSPP	1.19052	3.84301	2.70552	0.00712917	0.0124776	-4.23312	UP
GTPBP6	1.27026	4.20695	2.65072	0.00837031	0.0143569	-4.3773	UP
SEC22B	1.52093	5.44581	2.44711	0.0148559	0.0241248	-4.88808	UP
HLA-DRB4	1.10617	3.73004	2.11333	0.0352286	0.0537636	-5.63966	UP
