# Supplementary material for: Integrated bioinformatics and machine learning identify early diagnostic biomarkers for MAFLD with comorbid psoriasis
Source: Front Immunol. 2026 Apr 15;17:1699470. doi: 10.3389/fimmu.2026.1699470 (PMC13125174; doi:10.3389/fimmu.2026.1699470)
Supplement: Supplementary file 1 [file DataSheet1.zip › Supplementary material/TableS4-29 overlapping genes.xlsx]

## Sheet: exo_commom_gene
gene	control1	control2	control3	control4	control5	control6	control7	control8	control9	control10	control11	control12	control13	control14	control15	control16	control17	control18	control19	control20	control21	control22	control23	control24	control25	control26	control27	control28	control29	control30	control31	control32	control33	control34	control35	control36	control37	control38	control39	control40	control41	control42	control43	control44	control45	control46	control47	control48	control49
RGS1	0.0407122	0.000615056	-0.095283	-0.150015	0.000698939	-0.0984338	-0.0873003	0.0113498	-0.153591	0.0491891	-0.0458812	0.0204368	-0.0515922	0.00212781	0.0605781	0.0569476	-0.00379337	-0.0361296	0.0321701	0.0139651	-0.116377	-0.10655	-0.147406	-0.0132482	0.149017	0.0402831	-0.00310977	-0.0243607	-0.0523058	-0.0757503	0.215354	0.17133	-0.103341	-0.021457	0.0325016	-0.0720164	0.0378303	-0.119421	0.0188778	0.0483472	0.00926617	-0.0469076	-0.103988	-0.0620515	0.0410981	-0.0112472	-0.0103974	-0.0244473	0.0268176
IFIT1	-0.343483	-1.3021	-0.543495	-0.589179	-0.527149	-0.109631	-0.326954	-0.411277	-0.968688	-0.528021	-0.892136	-0.711201	-0.61984	-1.09048	-0.989428	-0.96969	-0.66814	0.0743017	-0.213108	-1.30916	-0.637509	-0.563629	-0.989428	-0.524182	-0.493756	0.316604	-0.10333	-0.381598	-0.0646962	-1.16789	-0.695645	-0.164591	0.235847	-0.678194	-1.00588	0.6616	-0.545149	-0.611996	-0.897452	-0.245735	-0.143116	-0.254592	-0.663069	-0.539312	-0.567183	-0.551914	0.0892366	-0.542066	-0.595302
ALDH1A3	0.095281	-1.07947	0.00757252	0.279145	-1.59176	-0.674973	-0.608624	-0.121074	-0.96501	-0.270958	-0.0938737	-0.150817	-1.17894	-0.553339	-0.537175	-0.962264	-1.07495	-0.633319	-0.112995	-1.05569	-0.948343	-0.359784	-1.29508	-0.610742	-0.550176	-0.848515	0.544249	-0.141898	-1.10241	-0.598278	-1.00343	-0.694781	-0.227997	0.0237607	-0.694781	-1.38859	-0.425505	-0.747869	-0.440126	-0.791828	-0.545023	0.117679	-0.834637	-0.910634	-0.700381	-0.600383	-0.0813147	-0.709458	-1.01764
IL4R	-0.120476	-0.5031	-0.198722	-0.538968	0.118381	-0.28053	-0.804657	-0.145226	-0.417922	-0.0708503	-0.0451047	-0.0558029	-0.181872	0.0245409	-0.677469	-0.43302	0.0576618	0.193926	-0.180858	-0.805564	-0.626522	-0.285476	-0.770927	-0.438309	-0.569916	0.0359434	-0.471012	-0.575356	-0.653356	-0.60771	-0.729966	-0.610742	-0.0474856	-0.815948	-0.647093	-0.88031	-0.525261	-0.779128	-0.373949	-0.296313	-0.331412	-0.0228056	-0.472189	-0.392498	-0.276998	-0.622417	-0.691351	-0.580365	-0.373265
UPP1	-0.532597	-1.26278	-0.78886	-0.645825	-0.778274	-0.933175	-1.38859	-0.690845	-0.482102	-0.795379	-1.06762	-1.47175	-0.499341	-0.899562	-1.12535	-1.42445	-1.36119	-0.751382	-0.800849	-1.18358	-1.3021	-0.905917	-1.54137	-0.543364	-0.899562	-0.615181	-0.216948	-0.668891	-1.2288	-0.821416	-1.19074	-1.11503	-0.342768	-0.745043	-0.34655	-0.948343	-1.27206	-0.828953	-1.22351	-0.649968	-0.878239	-0.858565	-0.472544	-0.927315	-0.670504	-0.770484	-0.921718	-0.679158	-1.00588
EPHA2	-1.03986	0.0815939	-0.297996	0.138426	-0.424443	-0.170809	-0.530764	-0.417366	-0.0174912	-0.129044	-0.697336	-0.0376464	-0.843363	-0.555818	-0.435275	-0.901741	-0.369859	-0.786436	-0.407739	-0.361115	-1.01892	-0.694781	-0.696472	-0.61838	-0.773359	-1.01053	-0.355862	-0.766474	-1.0409	-0.690582	-0.333943	-0.667918	-0.689259	-0.133072	-0.70599	-0.211955	-0.407976	-0.785169	-0.430975	-0.87263	-0.361767	-0.0385649	-0.397982	-0.520225	-0.612173	-0.329441	-0.768956	-0.481753	-0.614267
S100A9	-1.58236	-2.2937	-2.90437	-3.01323	-2.6725	-3.01323	-3.17561	-3.17561	-1.84566	-2.61013	-1.36566	-1.54898	-2.90437	-1.70116	-2.61013	-1.95637	-1.6186	-2.8157	-1.15159	-2.45303	-0.88031	-3.01323	-1.84566	-2.17039	-2.61013	-1.91614	-0.0407594	-3.17561	-2.17039	-0.929037	-0.373555	-1.29825	-0.133723	0.285704	-2.2937	-3.17561	-1.54898	-3.17561	-1.71063	-2.11889	-2.2937	-1.45292	-2.20021	-2.02149	-3.42053	-3.42053	-3.01323	-3.17561	-2.73937
BCAR3	0.350526	0.823983	0.182706	0.558289	0.369302	0.472691	0.162763	0.134672	0.485001	0.444558	-0.0887909	0.886189	-0.0564839	0.292193	0.639829	0.454113	0.216896	0.0714469	0.431232	0.486373	0.618265	0.336528	0.390493	0.431493	0.594252	-0.0671012	0.481831	0.580861	0.472275	0.442563	0.163077	-0.0731062	0.496672	0.242905	0.46008	0.3086	0.312184	0.682608	0.323867	-0.0378844	0.218615	0.327651	-0.178712	0.595676	-0.214916	1.18437	0.967064	0.324559	0.458605
S100P	0.394381	-0.673576	0.362438	2.08272	-1.34365	-0.773761	-1.74853	-0.295956	-0.845641	-1.36119	0.76672	0.312685	-0.238865	0.165322	0.616299	-2.09237	-0.338051	-0.942074	0.723208	-1.73585	-0.235304	0.628897	-1.60944	-0.359011	-0.677469	-0.218869	0.500593	0.667681	-0.30235	-1.01658	0.117993	-0.153001	-0.391964	-0.207978	0.423601	-0.905269	-0.70066	0.107133	-0.130209	0.886772	-0.331187	-1.88012	0.0722747	0.0639007	-0.397883	-0.228995	-0.65943	-1.6186	0.111011
FOSL1	-0.355707	-0.204983	-0.0299212	-0.440591	-0.441566	-0.152063	-0.626913	-0.340298	-0.384499	-0.329603	-0.371898	-0.281263	-0.49652	0.13174	-0.542444	-0.373041	-0.262797	-0.169851	-0.208236	-0.0981968	-0.613034	0.206681	-0.492993	-0.106923	-0.380895	-0.105572	-0.326651	-0.465994	-0.622063	-0.325972	-0.393262	-0.349602	-0.481573	-0.487182	-0.702614	-0.729356	-0.513057	-0.545759	-0.470169	-0.520663	-0.66284	-0.538334	-0.571756	-0.837981	-0.142881	-0.675221	-0.7697	-0.593466	-0.555183
CCL20	-1.20802	-1.05016	-1.08597	-0.732556	-0.591808	-1.00588	-0.321629	-0.608443	-1.05569	-0.571914	-1.05875	-1.35664	-1.09413	-0.479077	-0.934956	-0.840067	-0.933175	-0.997058	-1.42445	-1.16566	-1.23147	-1.20546	-1.27206	-1.42973	-1.25662	-1.33153	-1.41955	-1.97614	-1.47175	-0.794945	0.770644	-1.2689	-1.32395	-0.906706	-1.86235	-1.81634	-1.29508	-1.65599	-1.38401	-1.31645	-1.07947	-0.340256	-1.38859	-1.15159	-1.09048	-1.35664	-1.38401	-1.28489	-1.52691
S100A12	-1.39839	-1.93853	-1.97614	-1.59176	-2.09237	-2.37007	-1.88012	-1.49105	-1.91614	-1.51288	-2.11889	-2.20021	-1.93853	-2.23011	-1.67873	-2.04523	-2.23011	-1.51997	-2.04523	-1.64705	-2.49969	-1.70116	-2.06918	-2.331	-1.70116	-1.97614	-2.02149	-2.56051	-2.2937	-2.23011	-2.331	-2.02149	-2.11889	-2.61013	-2.23011	-2.40864	-2.61013	-2.17039	-2.73937	-2.26142	-2.09237	-2.8157	-2.45303	-1.82987	-2.14569	-2.37007	-2.20021	-2.06918	-1.99755
ADRB2	0.431232	0.502403	1.24683	0.436535	0.358126	0.50815	1.01215	1.27196	0.575093	0.542773	-0.0384672	0.553704	0.692968	0.438029	0.618079	0.900087	0.174584	0.508754	0.554528	0.447809	1.08128	1.12214	0.616842	0.116459	0.454516	0.430664	1.85043	0.50527	0.0615375	0.668588	0.411685	-0.0119595	0.0711924	0.377852	0.0999882	0.634837	0.257463	0.0938704	0.287055	0.467359	-0.419895	-0.123546	0.886772	1.45925	-0.274244	-0.0726851	0.361595	0.185279	-0.157216
ZNF165	-0.150667	0.0656894	0.314667	0.0739933	-0.0767559	-0.403799	-0.0949114	-0.268643	-0.14727	-0.0999234	-0.062669	0.101536	0.29945	0.165941	0.0832001	0.084442	0.338503	-0.353948	-0.0497402	0.00608436	-0.179998	-0.357117	0.103762	-0.0374405	0.110921	-0.298909	-0.271483	-0.211472	-0.208781	-0.110304	0.28605	-0.148674	-0.111735	0.0105003	-0.0948663	0.263341	-0.0943051	0.20166	-0.287628	-0.465281	-0.408577	-0.31136	0.00838239	-0.298443	-0.412258	-0.397883	0.16656	-0.425978	-0.355656
CDH19	0.900087	0.0418046	0.374118	0.697186	-0.255509	-0.494059	0.665759	0.561266	-0.122122	0.477979	0.35048	-0.0227656	0.067809	-0.218893	0.95986	-0.280972	0.200006	0.337614	-0.0664916	-0.190718	0.203414	0.800378	0.24351	0.304513	0.932297	-0.118405	0.534174	0.19192	0.724577	0.609919	-0.816431	-0.100529	0.591251	1.27196	0.418328	0.423536	0.685501	0.772848	-0.571464	0.106986	0.739588	-0.552181	-0.247026	0.57651	-0.497854	0.573041	0.434392	0.368624	0.733143
FOS	-0.707156	1.51404	1.00638	0.109686	0.277752	0.0700851	0.0314238	-0.228264	0.290964	0.467197	-1.04872	0.501086	-0.468338	1.35983	2.47605	1.28202	0.816934	0.0702114	0.252971	-0.824859	0.673554	0.497211	0.352314	0.544249	1.24274	0.634837	2.71262	-0.0680648	0.302185	1.48154	1.34162	0.580562	-0.614267	0.0571802	-1.01053	0.121081	0.620971	0.125257	0.740551	-0.457033	-0.302719	-0.0658981	1.46846	1.32195	0.204696	-0.372585	-0.0849931	-0.523633	-0.0114064
TUBB6	-0.115911	-0.347875	-0.460526	-0.387058	-0.372827	-0.370283	-0.286842	-0.375277	-0.72315	-0.505193	-0.225089	-0.387003	-0.0614572	-0.417743	-0.422294	-0.383015	-0.226483	-0.206554	-0.449802	-0.564488	-0.362076	-0.334836	-0.496981	0.0557555	-0.0752448	-0.00320374	-0.234676	-0.556804	-0.592462	-0.524723	-0.405807	-0.168763	-0.164792	-0.231298	-0.443738	-0.373949	-0.56131	-0.697636	-0.746792	-0.711201	-0.397727	-0.436462	-0.325778	-0.862702	-0.174455	-0.49187	-0.60245	-0.409183	-0.276478
HMMR	-0.138393	-0.203215	0.181741	-0.40298	-0.390928	0.0637059	-0.0232766	0.391089	-1.03455	-0.511919	-0.24418	0.065882	-0.538844	-0.266236	0.0601057	-0.150444	-0.237952	0.269676	-0.290054	-0.632107	-0.330712	-0.693979	-0.345349	-0.862702	-0.251611	0.0495337	0.219522	-0.333484	-0.0520169	-0.389405	-0.115455	-0.575805	-0.301019	-0.0559325	-0.887879	-0.259939	-0.641909	-0.17048	-0.464718	-0.75527	-1.05875	-1.00468	-0.0283525	-0.933175	-0.707428	-0.708836	0.179634	-0.790976	-0.787244
WNT5A	-0.658941	-1.22351	-0.172434	-0.795796	-0.256655	-0.0418523	-0.665819	-0.23826	-1.54137	-1.22074	-0.682512	-0.415226	-1.53358	-0.380944	-0.127001	-0.825338	-0.0608364	-0.628034	0.180135	-1.67873	-0.0973154	-1.24497	0.155237	-0.461944	-1.22607	-1.38859	-0.865113	-0.357346	-0.557866	-0.45416	-0.150307	-1.50531	-0.757386	-1.57359	-0.47712	-0.200541	-0.829499	-0.934079	-0.563784	-0.923393	-0.835685	-0.920098	-1.14386	-0.776991	-1.84566	-1.84566	-0.0711623	-1.1635	-0.647999
CCL2	0.637303	-1.20268	-0.0111872	0.153275	0.620812	0.118959	-0.967776	0.914127	1.06405	-0.600709	0.0515296	-0.391906	-0.959577	0.342761	-0.218975	-0.325122	-0.314926	-0.554607	0.652684	-0.800849	-0.223186	-0.800362	-0.219881	-0.715892	-1.07217	0.32219	-0.505084	-1.60944	-0.361065	-0.221423	0.646455	-0.368805	0.44694	-0.98485	-0.395027	-1.44677	0.158162	-1.28159	-0.703981	-1.07064	-1.15359	-0.0904024	-0.315144	-1.14941	-0.908968	-1.07634	0.096234	-0.59596	-0.585653
ZC3H12A	-1.25382	-0.731933	-1.39839	-0.353283	-0.994629	-1.54137	-1.31645	-0.894854	-1.01175	-1.04872	0.292814	-1.11834	-1.47841	-0.770927	-0.860331	-1.12178	-1.13832	-1.18852	-0.968688	-1.44677	-1.27795	-1.14006	-1.57359	-0.280095	-1.13467	-1.49805	-1.10575	-1.32722	-0.867505	-1.47175	-0.829499	-0.601043	-1.17001	-0.573222	-0.930655	-1.3058	-0.0503	-1.15961	-1.01411	-1.27795	-0.751708	-0.750674	-1.04229	-1.17453	-0.90237	-1.44677	-1.74853	-1.38859	-1.14562
FAM117A	0.0992148	0.229671	0.6193	0.415301	0.512281	0.742703	0.886189	0.671727	0.812711	0.125723	0.182725	0.472107	0.0493384	0.164308	0.424419	0.362702	0.348491	-0.0961542	0.623478	0.440423	0.00735183	0.0731169	-0.0807047	0.369651	0.245485	0.390329	0.337074	0.293247	0.590149	0.35075	0.20728	0.188762	0.270328	0.122386	0.473518	0.261839	0.595826	0.475185	0.175322	0.706834	0.375305	0.569852	0.391559	0.29604	0.568698	0.86181	0.143952	0.602598	0.517608
HBEGF	0.0165125	0.0236765	-0.193636	0.141441	-0.133686	-0.0991983	0.0314746	-0.329521	0.0225675	-0.0657871	-0.205129	0.128017	-0.0970622	-0.277512	-0.060433	-0.350225	-0.481486	-0.0868854	-0.149686	-0.0653211	-0.208641	0.0806686	-0.0538534	-0.0200326	-0.0407676	-0.290544	-0.288172	0.0735372	-0.122622	-0.18226	0.133462	0.0812491	-0.352135	0.0646143	-0.133971	-0.270815	0.0450186	0.13524	-0.201016	-0.0963708	0.135848	0.0323422	-0.126206	-0.110068	0.247573	0.174799	-0.107	0.06481	0.0134947
SERTAD1	-0.748223	-0.515069	-0.356699	-0.286872	-0.211659	-0.283523	-0.469312	-0.522962	-0.453123	-0.685343	-0.589021	0.157505	-0.476372	0.0704033	-0.587371	-0.028664	-0.440659	-0.368845	-0.677469	-0.256374	-0.254086	-0.481406	-0.450388	-0.301466	-0.147886	-0.875675	-0.109235	-0.100252	-0.845641	-0.255891	-0.295987	-0.628593	-0.57491	-0.26226	-0.230323	0.204967	-0.363077	-0.788044	-0.226515	-0.427966	-0.491203	-0.512865	-0.20119	-0.420512	-0.619667	-0.798882	0.0109862	-0.338968	-0.541117
CD274	-0.0270339	-0.52112	-0.757774	-0.394527	-0.184023	-0.849137	-0.0874558	0.342721	-0.311127	-0.461473	-0.0974343	-0.274193	-0.786436	-0.372827	-0.413609	-0.133277	-0.49045	-0.390616	-0.706832	-0.0596218	-0.114039	-0.393878	-0.599432	-0.497571	-0.147446	-0.203693	-0.533031	-0.298258	-0.274273	-0.0999396	-0.191241	-0.437405	-0.207957	-0.787244	-0.295395	-0.383075	-0.287019	-0.803233	-0.240951	-0.212391	-0.285811	-0.0865362	-0.106956	-0.0424446	-0.189752	-0.238936	-0.274048	-0.444822	-0.168013
FAM110C	-1.08755	-0.714048	-0.222879	0.0905346	-0.46266	-0.30768	-0.757774	-0.82339	-0.336013	-0.733557	-0.936703	-0.259384	-1.30916	-0.560353	-0.919372	-0.877521	-0.325276	-0.695645	-0.627855	-0.696472	-0.138094	-0.628234	-0.702059	-0.675474	-0.0570691	-1.35231	-0.707156	-0.716777	-1.21064	-0.870726	-1.1292	-1.21064	-1.29125	-0.551663	-0.921718	-1.00816	-0.803233	-1.11503	-0.440803	-0.988302	-1.05426	-0.416409	0.735779	-0.313101	-2.11889	-0.506613	-0.0544596	-0.432814	-1.45885
MIR155HG	-0.242339	-0.20279	-0.271907	-0.161919	0.0218223	-0.0523752	-0.172624	0.0326555	-0.199352	-0.247026	-0.300555	-0.0804709	0.0329536	-0.0241624	-0.26853	-0.164823	0.0459999	-0.0408543	-0.0681771	-0.0582064	-0.275322	-0.269901	-0.257409	-0.110012	-0.238285	0.0291991	-0.244079	-0.061733	-0.0539167	-0.0610986	-0.0927917	-0.132613	0.0877682	-0.401927	-0.129589	-0.0962065	0.0570917	0.114681	-0.327229	-0.318117	-0.376493	-0.275074	-0.0608315	-0.165115	-0.214483	-0.290295	0.0549673	-0.327604	-0.448852
NAMPT	-0.924133	0.0810667	0.0626779	-0.149645	0.263684	-0.623313	-1.00014	-0.478244	-0.0793573	-0.175177	-0.241141	-0.630728	-0.523091	0.011842	-0.256298	-0.583242	-0.661695	-0.0409512	-0.649744	-0.854337	-0.186072	-0.675992	-0.0670768	-0.260866	-0.641277	-0.103341	-0.477195	-0.496796	-0.0564973	0.485908	-0.159375	-0.241303	0.0151465	-0.939302	-0.559389	-0.627102	-0.533387	-0.811635	-0.654451	-1.11293	-0.149448	-0.807019	-0.78886	-0.194669	-0.50001	-1.00588	-0.048569	-1.01053	-0.842231
IL1B	-0.596854	0.0209139	-0.080104	-0.278439	-0.250207	-0.0643817	-0.370331	-0.111073	-0.258157	-0.565397	-0.485964	-0.180015	-0.080123	-0.140092	-0.535373	-0.563073	-0.42654	-0.552457	-0.435212	-0.137337	-0.207245	-0.419117	-0.180841	-0.165015	-0.791394	-0.729966	-0.693158	-0.200295	-0.76148	-0.0392698	0.0675239	0.325684	-0.37804	-0.450609	-0.129354	-0.528021	-0.721852	-0.51007	-0.462587	-0.739706	-0.542444	-0.758469	-0.686152	-0.898148	-0.37563	-0.666929	-0.204158	-0.498443	-0.205102
[truncated: 328 more columns]
