# Supplementary material for: Integrated bioinformatics and machine learning identify early diagnostic biomarkers for MAFLD with comorbid psoriasis
Source: Front Immunol. 2026 Apr 15;17:1699470. doi: 10.3389/fimmu.2026.1699470 (PMC13125174; doi:10.3389/fimmu.2026.1699470)
Supplement: Supplementary file 1 [file DataSheet1.zip › Supplementary material/TableS5-Machine Learning.xlsx]

## Sheet: RF
	Gene	Con	PSO	MeanDecreaseAccuracy	MeanDecreaseGini
1	S100A9	12.3556	12.1668	15.5194	30.9223
2	S100A12	13.1631	12.8945	16.222	28.5239
3	ZC3H12A	8.79801	11.2704	13.0024	23.4272
4	FAM110C	10.9683	11.0845	13.5406	21.0767
5	UPP1	10.0466	8.80895	11.9389	17.6398
6	WNT5A	9.04802	9.06957	12.7872	13.0491
7	TUBB6	6.46154	5.39522	8.16839	10.623
8	NAMPT	4.06592	7.29879	7.66821	7.38663
9	ADRB2	6.10772	4.71498	7.15903	7.22992
10	EPHA2	4.03999	3.44944	5.13575	4.52973
11	CCL20	3.46414	3.05134	4.79008	3.4882
12	IFIT1	5.65448	4.83311	7.45558	2.93453
13	FAM117A	3.82524	3.77214	5.35016	2.92632
14	BCAR3	4.61033	6.47097	7.24207	1.55404
15	ALDH1A3	2.09451	-0.482908	1.69038	1.1057
16	CD274	5.14552	4.37013	6.73259	1.05445
17	IL1B	6.98799	3.04872	7.25381	0.865213
18	IL4R	2.11365	3.73568	4.18826	0.818039
19	CCL2	6.83672	2.95626	7.37847	0.743417
20	RGS1	5.50468	2.96701	6.28991	0.572381
21	MIR155HG	3.27986	6.61705	7.47889	0.52828
22	FOSL1	4.53758	1.77526	4.94889	0.524569
23	ZNF165	4.10875	2.04543	4.49271	0.480517
24	HBEGF	3.77885	2.95907	4.5001	0.471307
25	FOS	3.33249	-0.412932	2.47089	0.374695
26	SERTAD1	3.18747	2.059	3.68335	0.304037
27	S100P	3.23118	1.2536	3.42709	0.291602
28	HMMR	1.39051	1.39191	2.00161	0.286746
29	CDH19	1.80482	1.78786	2.54795	0.250879

## Sheet: SVM
	FeatureName	FeatureID	AvgRank
1	S100A12	12	4.9
2	FOSL1	10	6.7
3	CCL2	20	7
4	RGS1	1	7.5
5	IFIT1	2	7.9
6	CD274	25	8.4
7	UPP1	5	8.9
8	IL4R	4	9.2
9	FAM110C	26	10.3
10	HMMR	18	10.6
11	ALDH1A3	3	11.8
12	EPHA2	6	12.6
13	S100P	9	14.9
14	TUBB6	17	15.5
15	HBEGF	23	15.6
16	CDH19	15	16.6
17	WNT5A	19	16.6
18	ZC3H12A	21	16.7
19	FAM117A	22	16.9
20	MIR155HG	27	18.5
21	ADRB2	13	19.1
22	FOS	16	19.9
23	S100A9	7	20.3
24	NAMPT	28	21.2
25	IL1B	29	21.7
26	CCL20	11	22.1
27	ZNF165	14	22.6
28	BCAR3	8	24.2
29	SERTAD1	24	26.8

## Sheet: LASSO
	symbol
1	IFIT1
2	UPP1
3	S100A9
4	BCAR3
5	CCL20
6	S100A12
7	ADRB2
8	ZNF165
9	CDH19
10	FOS
11	WNT5A
12	ZC3H12A
13	FAM117A
14	HBEGF
15	MIR155HG
16	IL1B
